# Supplementary material for: Burden of moderate to severe anaemia and severe stunting in children < 3 years in conflict-hit Mount Cameroon: a community based descriptive cross-sectional study
Source: BMC Pediatr. 2020 Aug 24;20:396. doi: 10.1186/s12887-020-02296-2 (PMC7445924; doi:10.1186/s12887-020-02296-2)
Supplement: Supplementary file 3 — Additional file 3. This is the manuscript data. [file 12887_2020_2296_MOESM3_ESM.xls]

## Sheet: Mamuscript adata
CODE	WHZ	HAZ	SEVERESTUNT	STUNTCLASS	WAZ	ID	SITE	AGEGP	SEXCAT	TEMP	FEVCAT	WEIGHTkG	HEIGHTCM	WBC	RBC	HGB	MODERSEVER	ANAESTAT	ANAESEV	HCT	MCV	MICROCYT	MICROAANE	MCH	MCHC	HYPOCHROM	RDW_CV	PLT	THROMBO	EDUCAT	feedingmethods	FEEDINGCLA	MP	MPSTAT	PARASITAEMIA	MPDENCAT	malariastatus	fever	ASPMPCAT	wasting	WASTED	stunting	STUNTINGST	underweight	UNDERWTCAT	malnutrition	MALNOURIS
1		-12.5	1	1	-2.42	Dibanda	1	3	1	36.4	0	15	91	7.6	3.22	9	1	1	2	25.4	79	0	2	27.9	35.4	0	11.6	322	0	0	NBF	0	7	1	266	1	positive	non febrile	1	healthy	0	stunted	1	underweight	1	malnourish	1
2		-10.56	1	1	-1.46	muea	3	3	1	36	0	11	54	8.3	3.39	9.3	1	1	2	25.2	74.6	0	2	27.4	36.9	0	12.9	243	0	1	EBF	1	4	1	166	1	positive	non febrile	1	healthy	0	stunted	1	healthy	0	malnourish	1
3		-8.9	1	1	-5.13	ekona	2	1	2	37	0	13	83	11.1	4.39	9.1	1	1	2	24.6	56.1	1	1	20.7	36.9	0	13.6	363	0	0	MF	2	0	0		0	negative	non febrile	0	healthy	0	stunted	1	underweight	1	malnourish	1
4	-0.42	-7.83	1	1	-5.14	ekona	2	3	2	36.5	0	13	92	7	4.25	10.3	0	1	3	28.1	66.2	1	1	24.2	36.6	0	12.6	252	0	2	MF	2	0	0		0	negative	non febrile	0	healthy	0	stunted	1	underweight	1	malnourish	1
5	0.43	-7.54	1	1	-4.4	ekona	2	1	2	36.4	0	20	109	5	4.23	7	1	1	2	21.6	51.1	1	1	16.5	32.4	0	13.5	98	1	0	EBF	1	0	0		0	negative	non febrile	0	healthy	0	stunted	1	underweight	1	malnourish	1
6	2.31	-7.48	1	1	-3.22	muea	3	2	1	37.9	1	7	59	10.8	4.33	11.7	0	0	0	31.1	71.9	0	0	27	37.6	0	11	366	0	1	NBF	0	0	0		0	negative	febrile	0	healthy	0	stunted	1	underweight	1	malnourish	1
7	9.41	-7.37	1	1	-0.52	ekona	2	2	2	36	0	8	83	6	3.96	9.7	1	1	2	26.1	66	1	1	24.4	37.1	0	14.3	263	0	3	MF	2	0	0		0	negative	non febrile	0	healthy	0	stunted	1	healthy	0	malnourish	1
8	4.66	-7.26	1	1	-1.13	muea	3	3	2	36.3	0	12	68	8.3	3.39	9.3	1	1	2	25.2	74.6	0	2	27.4	36.9	0	12.9	243	0	1	EBF	1	0	0		0	negative	non febrile	0	healthy	0	stunted	1	healthy	0	malnourish	1
9	-0.19	-7.15	1	1	-4.28	ekona	2	2	2	36	0	15	90	11.2	3.92	9.7	1	1	2	25	63.8	1	1	24.7	38.8	0	13.8	296	0	0	MF	2	5	1	280	1	positive	non febrile	1	healthy	0	stunted	1	underweight	1	malnourish	1
10	2.31	-6.99	1	1	-3.36	muea	3	1	1	36.1	0	6	56	10.1	4.01	8.5	1	1	2	22.4	56.1	1	1	21.1	37.9	0	16.5	291	0	1	MF	2	0	0		0	negative	non febrile	0	healthy	0	stunted	1	underweight	1	malnourish	1
11	10.35	-6.95	1	1	1.8	ekona	2	3	1	36	0	15	93	5.8	2.78	7.2	1	1	2	20.6	74.4	0	2	25.8	34.9	0	12.9	200	0	2	NBF	0	400	1	11600	3	positive	non febrile	1	healthy	0	stunted	1	healthy	0	malnourish	1
12	7.49	-6.47	1	1	0.26	Dibanda	1	3	1	36.2	0	22	82	7.3	3.24	8.1	1	1	2	23.1	71.4	1	1	25	35	0	13.5	194	0	0	NBF	0	0	0		0	negative	non febrile	0	healthy	0	stunted	1	healthy	0	malnourish	1
13	5.54	-6.42	1	1	0.35	muea	3	2	1	36.3	0	12	65	5.8	4.22	10.5	0	1	3	27.8	66.1	1	1	24.8	37.7	0	11.8	249	0	2	EBF	1	0	0		0	negative	non febrile	0	healthy	0	stunted	1	healthy	0	malnourish	1
14	1.98	-6.11	1	1	-2.04	muea	3	2	1	36	0	9	66	11.4	3.7	8.1	1	1	2	20.7	56.2	1	1	21.8	39.1	0	16.5	263	0	0	MF	2	0	0		0	negative	non febrile	0	healthy	0	stunted	1	underweight	1	malnourish	1
15	8.56	-6.07	1	1	1.8	Dibanda	1	1	2	36.5	0	11	59	8	2.3	9.9	1	1	2	26.6	72.6	0	2	43	59.6	0	12.5	60	1	0	MF	2	0	0		0	negative	non febrile	0	healthy	0	stunted	1	healthy	0	malnourish	1
16	-1.62	-6.07	1	1	-4.96	muea	3	1	2	36	0	5	59	6.4	4.02	10.2	0	1	3	26.8	66.8	1	1	25.3	38	0	12.5	116	1	1	EBF	1	0	0		0	negative	non febrile	0	healthy	0	stunted	1	underweight	1	malnourish	1
17	4.61	-6.01	1	1	-1.17	ekona	2	2	1	36.6	0	11	83	13.5	4.8	11.3	0	0	0	28.8	60.2	1	3	23.5	39.2	0	13.6	273	0	2	MF	2	0	0		0	negative	non febrile	0	healthy	0	stunted	1	healthy	0	malnourish	1
18	1.31	-5.73	1	1	-2.64	muea	3	1	2	37	0	7	61	11.6	4.65	9.6	1	1	2	23.8	51.2	1	1	20.6	40.3	0	14.5	133	1	0	MF	2	0	0		0	negative	non febrile	0	healthy	0	stunted	1	underweight	1	malnourish	1
19	-7.99	-5.53	1	1	-7.7	ekona	2	3	1	37.4	0	4	74	5.5	3.4	8.6	1	1	2	23.3	68.6	1	1	25.2	36.9	0	11.4	54	1	2	NBF	0	3	1	82.5	1	positive	non febrile	1	wasted	1	stunted	1	underweight	1	malnourish	1
20	0.39	-5.44	1	1	-3.99	ekona	2	3	2	36.1	0	11	87	10.4	3.96	10.1	0	1	3	25	63.2	1	1	25.5	40.4	0	13.9	153	0	1	EBF	1	0	0		0	negative	non febrile	0	healthy	0	stunted	1	underweight	1	malnourish	1
21	2.16	-5.39	1	1	-2.04	ekona	2	3	2	36.3	0	16	101	13.5	3.72	7.9	1	1	2	22.9	61.7	1	1	21.2	34.4	0	16.8	287	0	0	MF	2	0	0		0	negative	non febrile	0	healthy	0	stunted	1	underweight	1	malnourish	1
22	3.09	-5.32	1	1	-2.59	muea	3	1	2	37	0	5	52	8	4.28	10.6	0	1	3	28	65.5	1	1	24.7	37.8	0	15.3	269	0	3	MF	2	30	1	1200	2	positive	non febrile	1	healthy	0	stunted	1	underweight	1	malnourish	1
23	0.27	-5.28	1	1	-2.64	ekona	2	2	2	36.5	0	13	85	8.8	4.16	10.8	0	1	3	28.9	69.5	1	1	25.9	37.3	0	11.2	385	0		MF	2	0	0		0	negative	non febrile	0	healthy	0	stunted	1	underweight	1	malnourish	1
24	4.26	-5.25	1	1	-1.74	muea	3	1	1	38	1	5	50	11.2	3.41	8.9	1	1	2	24.2	71	0	2	26	36.7	0	11.2	347	0	2	MF	2	5	1	280	1	positive	febrile	2	healthy	0	stunted	1	healthy	0	malnourish	1
25	0.61	-5	1	1	-2.66	muea	3	3	1	36.9	0	10	76	9	4.35	11.1	0	0	0	30.1	69.3	1	3	25.5	36.8	0	11.3	286	0	1	MF	2	0	0		0	negative	non febrile	0	healthy	0	stunted	1	underweight	1	malnourish	1
26	0.05	-4.96	1	1	-2.61	muea	3	2	2	36.3	0	8	68	7.3	3.64	8.7	1	1	2	23.2	63.8	1	1	23.9	37.5	0	16.3	187	0	0	EBF	1	14	1	511	1	positive	non febrile	1	healthy	0	stunted	1	underweight	1	malnourish	1
27	1.22	-4.95	1	1	-1.71	muea	3	2	2	36	0	10	72	9.6	4.47	9.3	1	1	2	23.2	52	1	1	20.8	40	0	14.3	236	0	0	EBF	1	0	0		0	negative	non febrile	0	healthy	0	stunted	1	healthy	0	malnourish	1
28	2.88	-4.94	1	1	-0.63	ekona	2	3	1	36	0	16	93	10.2	4.16	10.1	0	1	3	25.7	61.9	1	1	24.2	39.2	0	13.3	59	1	3	NBF	0	40	1	2040	2	positive	non febrile	1	healthy	0	stunted	1	healthy	0	malnourish	1
29	8.92	-4.88	1	1	2.71	muea	3	3	2	36.8	0	20	78	8.6	4.65	9.6	1	1	2	23.8	51.2	1	1	20.6	40.3	0	14.5	133	1	1	MF	2	14	1	602	1	positive	non febrile	1	healthy	0	stunted	1	healthy	0	malnourish	1
30	-1.55	-4.88	1	1	-3.81	ekona	2	1	2	37.1	0	6	70	10.6	4.6	10.1	0	1	3	25.8	56.3	1	1	21.9	39.1	0	15.5	356	0	1	MF	2	40	1	2120	2	positive	non febrile	1	healthy	0	stunted	1	underweight	1	malnourish	1
31	5.45	-4.8	1	1	0.68	ekona	2	1	1	36.8	0	7	60	11.2	3.92	9.7	1	1	2	25	63.8	1	1	24.7	38.8	0	13.8	296	0	0	MF	2	0	0		0	negative	non febrile	0	healthy	0	stunted	1	healthy	0	malnourish	1
32	1.43	-4.74	1	1	-1.85	ekona	2	3	2	37	0	11	81	8.1	2.99	6.5	1	1	1	17.9	60	1	1	21.7	36.3	0	16.4	151	0	0	EBF	1	0	0		0	negative	non febrile	0	healthy	0	stunted	1	healthy	0	malnourish	1
33	6.34	-4.74	1	1	0.75	ekona	2	1	1	36	0	10	105	5.5	3.4	8.6	1	1	2	23.3	68.6	0	2	25.2	36.9	0	11.4	54	1	0	NBF	0	0	0		0	negative	non febrile	0	healthy	0	stunted	1	healthy	0	malnourish	1
34	1.9	-4.72	1	1	-1.06	ekona	2	1	1	36.8	0	8	55	8.8	4.16	10.8	0	1	3	28.9	69.5	0	2	25.9	37.3	0	11.2	385	0	2	NBF	0	100	1	4400	2	positive	non febrile	1	healthy	0	stunted	1	healthy	0	malnourish	1
35	6.78	-4.66	1	1	1.57	ekona	2	2	2	37	0	9	72	8.8	4.16	10.8	0	1	3	28.9	69.5	0	2	25.9	37.3	0	11.2	385	0		MF	2	0	0		0	negative	non febrile	0	healthy	0	stunted	1	healthy	0	malnourish	1
36	5.68	-4.58	1	1	1.25	muea	3	1	2	36.8	0	10	61	8	4.28	10.6	0	1	3	28	65.5	1	1	24.7	37.8	0	15.3	269	0	2	EBF	1	0	0		0	negative	non febrile	0	healthy	0	stunted	1	healthy	0	malnourish	1
37	-0.18	-4.55	1	1	-3.57	ekona	2	2	1	36	0	6	57	8.9	4.28	9.4	1	1	2	25.8	60.4	1	1	21.9	36.4	0	13.6	197	0	0	MF	2	0	0		0	negative	non febrile	0	healthy	0	stunted	1	underweight	1	malnourish	1
38	-0.63	-4.55	1	1	-2.8	ekona	2	3	1	36.1	0	21	106	8.2	4.93	12.4	0	0	0	33.2	67.4	1	0	25.1	37.3	0	13.2	186	0	2	MF	2	0	0		0	negative	non febrile	0	healthy	0	stunted	1	underweight	1	malnourish	1
39	0.79	-4.53	1	1	-1.85	ekona	2	2	1	35.8	0	8	69	10.2	7.56	9.8	1	1	2	30.6	59	1	1	12.9	21.9	1	12.9	440	0	3	MF	2	0	0		0	negative	non febrile	0	healthy	0	stunted	1	healthy	0	malnourish	1
40	-0.46	-4.52	1	1	-2.9	muea	3	1	2	37.1	0	7	65	8.9	3.25	8.6	1	1	2	26.1	49.8	1	1	26.4	53.4	0	16	248	0	0	NBF	0	4	1	178	1	positive	non febrile	1	healthy	0	stunted	1	underweight	1	malnourish	1
41	2.91	-4.5	1	1	-1.14	ekona	2	1	1	36.6	0	8	70	10.1	9.25	9.6	1	1	2	30.5	46	1	1	10.3	22.5	1	14.8	712	0	2	MF	2	0	0		0	negative	non febrile	0	healthy	0	stunted	1	healthy	0	malnourish	1
42	2.88	-4.44	1	1	-0.36	ekona	2	3	2	36.6	0	15	92	8.6	5.22	8.9	1	1	2	32.6	62.6	1	1	17	27.3	1	14.9	298	0	0	MF	2	0	0		0	negative	non febrile	0	healthy	0	stunted	1	healthy	0	malnourish	1
43	3.79	-4.35	1	1	-1.05	ekona	2	3	1	36	0	16	86	12.2	3.63	9.8	1	1	2	26.8	73.9	0	2	26.9	36.5	0	12.3	489	0	0	MF	2	0	0		0	negative	non febrile	0	healthy	0	stunted	1	healthy	0	malnourish	1
44	-0.15	-4.35	1	1	-2.91	Dibanda	1	3	1	37.5	1	15	96	9.2	4.26	10.5	0	1	3	28.4	66.8	1	1	24.6	36.9	0	10.8	642	0	1	MF	2	0	0		0	negative	non febrile	0	healthy	0	stunted	1	underweight	1	malnourish	1
45	2.4	-4.34	1	1	-0.81	muea	3	3	2	37	0	13	80	6.2	3.49	9.6	1	1	2	25.1	72	1	1	27.5	38.2	0	11.8	112	1	2	MF	2	0	0		0	negative	non febrile	0	healthy	0	stunted	1	healthy	0	malnourish	1
46	1.82	-4.34	1	1	-1.62	ekona	2	2	2	35.3	0	11	82	5.8	4.37	11.3	0	0	0	34.1	69.1	0	0	25.8	37.5	0	11.3	358	0	2	NBF	0	40	1	1160	2	positive	non febrile	1	healthy	0	stunted	1	healthy	0	malnourish	1
47	-1.01	-4.32	1	1	-3.4	muea	3	3	1	37.1	0	9	78	9.9	3.55	8.8	1	1	2	23.4	66.1	1	1	24.7	37.6	0	13.5	159	0	0	MF	2	0	0		0	negative	non febrile	0	healthy	0	stunted	1	underweight	1	malnourish	1
48	0.58	-4.32	1	1	-3.48	ekona	2	2	2	35.7	0	13	83	12.3	4.18	10.7	0	1	3	26.2	62.9	1	1	25.5	40.8	0	13	42	1	3	MF	2	0	0		0	negative	non febrile	0	healthy	0	stunted	1	underweight	1	malnourish	1
49	2.77	-4.3	1	1	-0.11	ekona	2	3	1	36.5	0	11	85	13	3.9	9.9	1	1	2	26.9	68.2	1	1	25.3	37.3	0	12.3	237	0	1	MF	2	0	0		0	negative	non febrile	0	healthy	0	stunted	1	healthy	0	malnourish	1
50	0.69	-4.3	1	1	-1.71	ekona	2	2	2	37	0	10	74	10.6	4.37	10.2	0	1	3	27.4	62.8	1	1	23.3	37.2	0	13.1	259	0	1	MF	2	40	1	2120	2	positive	non febrile	1	healthy	0	stunted	1	healthy	0	malnourish	1
51	20.29	-4.3	1	1	8.16	muea	3	1	1	37	0	17	56	4	3.93	10.3	0	1	3	27.1	69	0	2	26.2	38	0	11.3	78	1	1	MF	2	0	0		0	negative	non febrile	0	healthy	0	stunted	1	healthy	0	malnourish	1
52	0.69	-4.3	1	1	-1.71	ekona	2	2	2	36.5	0	10	74	6.9	4.57	10.5	0	1	3	28	61.4	1	1	22.9	37.5	0	15.1	227	0	0	MF	2	0	0		0	negative	non febrile	0	healthy	0	stunted	1	healthy	0	malnourish	1
53	0.39	-4.3	1	1	-2.34	ekona	2	1	2	36.5	0	6	61	8.8	4.16	10.8	0	1	3	28.9	69.5	0	2	25.9	37.3	0	11.2	385	0	1	MF	2	0	0		0	negative	non febrile	0	healthy	0	stunted	1	underweight	1	malnourish	1
54	0.8	-4.2	1	1	-1.55	ekona	2	3	2	37.1	0	13	91	6	4.2	10.8	0	1	3	28.4	67.8	1	1	25.7	38	0	12.3	202	0	1	EBF	1	0	0		0	negative	non febrile	0	healthy	0	stunted	1	healthy	0	malnourish	1
55	0.4	-4.17	1	1	-1.95	muea	3	2	2	36.6	0	8	67	11.6	4.57	9.8	1	1	2	26.2	57.5	1	1	21.4	37.4	0	16.1	277	0	1	NBF	0	0	0		0	negative	non febrile	0	healthy	0	stunted	1	healthy	0	malnourish	1
56	3.74	-4.13	1	1	0.27	Dibanda	1	1	2	36.5	0	9	62	8	4.17	8.6	1	1	2	23.4	56.2	1	1	20.6	36.7	0	15.5	273	0	0	MF	2	0	0		0	negative	non febrile	0	healthy	0	stunted	1	healthy	0	malnourish	1
57	3.35	-4.1	1	1	0.33	muea	3	1	2	36.9	0	10	66	8.3	3.49	7.8	1	1	2	20.4	58.6	1	1	22.3	38.2	0	14.9	108	1	0	NBF	0	3	1	124.5	1	positive	non febrile	1	healthy	0	stunted	1	healthy	0	malnourish	1
58	3.89	-4.04	1	1	0.07	muea	3	1	2	36	0	8	59	7.7	4.62	9.3	1	1	2	24.2	52.5	1	1	20.1	38.4	0	14.2	403	0	0	MF	2	0	0		0	negative	non febrile	0	healthy	0	stunted	1	healthy	0	malnourish	1
59	-0.81	-4.03	1	1	-2.79	Dibanda	1	3	2	39	1	12	91	5	4.83	10.7	0	1	3	30.6	63.5	1	1	22.1	34.9	0	15.5	147	1	1	EBF	1	0	0		0	negative	febrile	0	healthy	0	stunted	1	underweight	1	malnourish	1
60	0.87	-4.01	1	1	-1.37	ekona	2	3	2	36	0	10	80	5.7	2.95	7	1	1	2	18.5	63	1	1	23.7	37.8	0	14.8	56	1	1	NBF	0	40	1	1140	2	positive	non febrile	1	healthy	0	stunted	1	healthy	0	malnourish	1
61	-0.39	-4.01	1	1	-2.3	ekona	2	2	1	36.7	0	10	80	10	2.64	7.5	1	1	2	22	83.5	0	2	28.4	34	0	13.3	181	0	0	MF	2	0	0		0	negative	non febrile	0	healthy	0	stunted	1	underweight	1	malnourish	1
62	2.15	-4.01	1	1	-0.38	ekona	2	2	2	36.7	0	15	93	5.5	3.4	8.6	1	1	2	23.3	68.6	1	1	25.2	36.9	0	11.4	54	1	2	NBF	0	40	1	1100	2	positive	non febrile	1	healthy	0	stunted	1	healthy	0	malnourish	1
63	3.74	-4.01	1	1	0.6	ekona	2	3	1	37	0	12	83	8.6	3.19	8.6	1	1	2	22.8	71.6	1	1	26.9	37.7	0	12.7	368	0		MF	2	0	0		0	negative	non febrile	0	healthy	0	stunted	1	healthy	0	malnourish	1
64	-0.03	-4.01	1	1	-2.17	muea	3	3	2	37.2	0	10	77	11.2	3.41	8.9	1	1	2	24.2	71	1	1	26	36.7	0	11.2	347	0	0	MF	2	0	0		0	negative	non febrile	0	healthy	0	stunted	1	underweight	1	malnourish	1
65	0.43	-3.97	1	1	-1.71	muea	3	2	2	36.9	0	10	75	5.8	3.74	9.7	1	1	2	25	66.9	1	1	25.9	38.8	0	10.8	164	0	0	MF	2	0	0		0	negative	non febrile	0	healthy	0	stunted	1	healthy	0	malnourish	1
66	0.43	-3.97	1	1	-1.71	muea	3	2	2	36.5	0	10	75	8.2	4.02	10.1	0	1	3	26.5	66	1	1	25.1	38.1	0	14.3	265	0	1	MF	2	40	1	1640	2	positive	non febrile	1	healthy	0	stunted	1	healthy	0	malnourish	1
67	3.61	-3.96	1	1	0.66	ekona	2	2	2	35.7	0	11	74	12.1	4.07	8.2	1	1	2	21.2	52.2	1	1	20.1	38.6	0	14.3	161	0	0	EBF	1	0	0		0	negative	non febrile	0	healthy	0	stunted	1	healthy	0	malnourish	1
68	2.56	-3.95	1	1	-0.5	ekona	2	3	1	36.8	0	13	80	5.5	3.4	8.6	1	1	2	23.3	68.6	1	1	25.2	36.9	0	11.4	54	1	2	NBF	0	6	1	165	1	positive	non febrile	1	healthy	0	stunted	1	healthy	0	malnourish	1
69	-0.26	-3.95	1	1	-2.66	Dibanda	1	3	1	38.5	1	10	80	5.1	4.54	9.7	1	1	2	27.6	54.3	1	1	21.3	39.4	0	12.8	133	1	0	MF	2	0	0		0	negative	febrile	0	healthy	0	stunted	1	underweight	1	malnourish	1
70	-0.17	-3.89	1	1	-2.47	ekona	2	2	1	36.2	0	10	78	11.7	4.07	10.7	0	1	3	28.9	71.2	1	1	26.2	37	0	12.7	417	0	0	MF	2	0	0		0	negative	non febrile	0	healthy	0	stunted	1	underweight	1	malnourish	1
71	2.18	-3.88	1	1	-1.02	ekona	2	2	1	36.9	0	13	90	9.6	4.48	11.3	0	0	0	34.6	68.5	1	3	25.2	36.9	0	11.4	294	0	2	MF	2	80	1	3840	2	positive	non febrile	1	healthy	0	stunted	1	healthy	0	malnourish	1
72	6.86	-3.87	1	1	1.47	ekona	2	3	2	36.9	0	13	85	8.3	4.17	9.7	1	1	2	24.6	59.1	1	1	23.2	39.4	0	13.9	110	1	1	MF	2	80	1	3320	2	positive	non febrile	1	healthy	0	stunted	1	healthy	0	malnourish	1
73	1.54	-3.86	1	1	-1.14	ekona	2	1	1	36.4	0	6	60	7	6.5	9.7	1	1	2	28.7	68.8	0	2	14.9	21.7	1	11.3	699	0	1	NBF	0	0	0		0	negative	non febrile	0	healthy	0	stunted	1	healthy	0	malnourish	1
74	-0.63	-3.82	1	1	-2.4	muea	3	2	2	36.5	0	8	70	11.2	3.41	8.9	1	1	2	24.2	71	0	2	26	36.7	0	11.2	347	0	0	MF	2	0	0		0	negative	non febrile	0	healthy	0	stunted	1	underweight	1	malnourish	1
75	0.18	-3.8	1	1	-1.75	ekona	2	1	1	36	0	10	74	5.8	4.58	9.8	1	1	2	24.9	54.4	1	1	21.3	39.3	0	12.7	135	1	2	MF	2	0	0		0	negative	non febrile	0	healthy	0	stunted	1	healthy	0	malnourish	1
76	-1.58	-3.77	1	1	-2.99	Dibanda	1	2	1	36	0	13	84	11.7	3.73	9.4	1	1	2	25.9	69.7	0	2	25.2	36.2	0	12.8	285	0	0	EBF	1	0	0		0	negative	non febrile	0	healthy	0	stunted	1	underweight	1	malnourish	1
77	1.97	-3.73	1	1	-0.34	muea	3	2	2	37	0	11	74	8.3	3.39	9.3	1	1	2	25.2	74.6	0	2	27.4	36.9	0	12.9	243	0	1	EBF	1	40	1	1660	2	positive	non febrile	1	healthy	0	stunted	1	healthy	0	malnourish	1
78	-1.55	-3.7	1	1	-3.07	ekona	2	3	1	35.3	0	11	82	10	4.77	12.7	0	0	0	34.2	71.9	1	3	26.6	37.1	0	11	460	0	3	MF	2	0	0		0	negative	non febrile	0	healthy	0	stunted	1	underweight	1	malnourish	1
79	2.35	-3.69	1	1	-0.5	ekona	2	3	1	37.2	0	13	81	5.5	3.4	8.6	1	1	2	23.3	68.6	1	1	25.2	36.9	0	11.4	54	1		MF	2	0	0		0	negative	non febrile	0	healthy	0	stunted	1	healthy	0	malnourish	1
80	1.51	-3.69	1	1	-1.14	ekona	2	3	1	36	0	12	81	10.3	4.33	11	0	0	0	29.4	68	1	3	25.4	37.4	0	12.3	189	0	1	NBF	0	80	1	4120	2	positive	non febrile	1	healthy	0	stunted	1	healthy	0	malnourish	1
81	2.61	-3.68	1	1	-0.31	ekona	2	2	2	36.5	0	9	72	8.7	4.29	10.5	0	1	3	28.1	65.6	1	1	24.4	37.3	0	12.7	370	0	3	MF	2	160	1	6960	3	positive	non febrile	1	healthy	0	stunted	1	healthy	0	malnourish	1
82	9.96	-3.64	1	1	4.37	muea	3	2	1	36.5	0	20	74	9.7	2.49	6.9	1	1	1	17	68.3	1	1	27.7	40.5	0	15.5	126	1	0	MF	2	0	0		0	negative	non febrile	0	healthy	0	stunted	1	healthy	0	malnourish	1
83	1.04	-3.64	1	1	-1.14	muea	3	2	1	37.5	1	10	74	11.9	2.86	8.3	1	1	2	22.5	79	0	2	29	36.8	0	12.4	293	0	2	EBF	1	0	0		0	negative	febrile	0	healthy	0	stunted	1	healthy	0	malnourish	1
84	2.31	-3.64	1	1	-0.11	ekona	2	2	2	36	0	12	76	6.9	4.57	10.5	0	1	3	28	61.4	1	1	22.9	37.5	0	15.1	227	0	0	MF	2	0	0		0	negative	non febrile	0	healthy	0	stunted	1	healthy	0	malnourish	1
85	-1.46	-3.64	1	1	-3.07	muea	3	2	1	36.2	0	8	74	10.4	4.59	10.8	0	1	3	28.6	62.5	1	1	23.5	37.7	0	14	343	0	2	MF	2	0	0		0	negative	non febrile	0	healthy	0	stunted	1	underweight	1	malnourish	1
86	19.73	-3.57	1	1	10.3	muea	3	1	2	36.8	0	19	60	12	4.6	13	0	0	0	33	71.9	0	0	28.2	39.3	0	11	197	0	2	MF	2	5	1	300	1	positive	non febrile	1	healthy	0	stunted	1	healthy	0	malnourish	1
87	0.47	-3.5	1	1	-1.62	muea	3	3	2	36.5	0	11	80	9.3	4.42	11.7	0	0	0	30.2	68.4	1	3	26.4	38.7	0	12.2	320	0	2	NBF	0	0	0		0	negative	non febrile	0	healthy	0	stunted	1	healthy	0	malnourish	1
88	1.42	-3.49	1	1	-1.17	ekona	2	2	2	36.3	0	10	74	5.5	3.4	8.6	1	1	2	23.3	68.6	1	1	25.2	36.9	0	11.4	54	1	0	EBF	1	0	0		0	negative	non febrile	0	healthy	0	stunted	1	healthy	0	malnourish	1
89	1.42	-3.49	1	1	-1.17	ekona	2	2	2	36	0	14	82	10	4.18	9.9	1	1	2	27.2	65.1	1	1	23.6	36.3	0	15.4	313	0	2	MF	2	2	1	100	1	positive	non febrile	1	healthy	0	stunted	1	healthy	0	malnourish	1
90	0.58	-3.45	1	1	-1.72	ekona	2	3	2	36.8	0	18	99	4	3.08	7.4	1	1	2	21.3	69.2	1	1	24	34.7	0	13.7	101	1	0	MF	2	3	1	60	1	positive	non febrile	1	healthy	0	stunted	1	healthy	0	malnourish	1
91	-0.78	-3.45	1	1	-2.57	muea	3	3	1	36.5	0	9	77	8.1	2.92	8.3	1	1	2	22.6	77.7	0	2	28.4	36.7	0	11.8	331	0	0	MF	2	0	0		0	negative	non febrile	0	healthy	0	stunted	1	underweight	1	malnourish	1
92	2.89	-3.43	1	1	0.08	muea	3	3	1	36.5	0	14	82	7.4	3.63	9.4	1	1	2	24.8	68.5	1	1	25.8	37.9	0	12.2	78	1	0	EBF	1	0	0		0	negative	non febrile	0	healthy	0	stunted	1	healthy	0	malnourish	1
93	0.1	-3.39	1	1	-2.02	ekona	2	1	1	36.4	0	5	57	11.4	3.46	10.2	0	1	3	27.7	80.2	0	2	29.4	36.8	0	12.2	338	0	0	EBF	1	0	0		0	negative	non febrile	0	healthy	0	stunted	1	underweight	1	malnourish	1
94	0.61	-3.37	1	1	-1.19	ekona	2	2	2	36.1	0	12	84	11.9	4.03	9.1	1	1	2	24.7	61.5	1	1	22.5	36.8	0	15.1	185	0	2	MF	2	100	1	5950	3	positive	non febrile	1	healthy	0	stunted	1	healthy	0	malnourish	1
95	1.72	-3.37	1	1	-0.34	ekona	2	3	2	36.4	0	14	85	8.8	4.16	10.8	0	1	3	28.9	69.5	1	1	25.9	37.3	0	11.2	385	0	2	MF	2	0	0		0	negative	non febrile	0	healthy	0	stunted	1	healthy	0	malnourish	1
96	-2.04	-3.34	1	1	-3.22	Dibanda	1	2	2	36	0	7	140	7.1	4.12	8.4	1	1	2	21.7	52.8	1	1	20.3	38.7	0	14.1	291	0	0	NBF	0	0	0		0	negative	non febrile	0	wasted	1	stunted	1	underweight	1	malnourish	1
97	0.82	-3.33	1	1	-1.14	ekona	2	1	2	35.9	0	9	64	13.8	3.41	8.1	1	1	2	21.6	63.5	1	1	23.7	37.5	0	16.4	278	0	0	MF	2	0	0		0	negative	non febrile	0	healthy	0	stunted	1	healthy	0	malnourish	1
98	1.06	-3.33	1	1	-0.85	ekona	2	2	1	38	1	9	71	10.6	4.29	9.6	1	1	2	24.7	57.6	1	1	22.3	38.8	0	18	260	0	1	MF	2	80	1	4240	2	positive	febrile	2	healthy	0	stunted	1	healthy	0	malnourish	1
99	-2.4	-3.32	1	1	-3.32	muea	3	2	2	37.2	0	8	76	6.4	4.39	8.7	1	1	2	23.3	53.2	1	1	19.8	37.3	0	15	356	0	0	EBF	1	0	0		0	negative	non febrile	0	wasted	1	stunted	1	underweight	1	malnourish	1
100	1.02	-3.31	1	1	-1.17	ekona	2	2	1	36.2	0	9	71	11.2	3.92	9.7	1	1	2	25	63.8	1	1	24.7	38.8	0	13.8	296	0	3	MF	2	0	0		0	negative	non febrile	0	healthy	0	stunted	1	healthy	0	malnourish	1
101	1.02	-3.31	1	1	-1.17	muea	3	3	1	36	0	11	79	8	5	11.5	0	0	0	33.8	68.2	1	3	25.6	37.3	0	18.7	225	0		MF	2	0	0		0	negative	non febrile	0	healthy	0	stunted	1	healthy	0	malnourish	1
102	-1.67	-3.26	1	1	-3.01	Dibanda	1	3	2	36.7	0	12	92	8	3.29	8	1	1	2	22.9	69.8	1	1	24.3	34.9	0	11.2	370	0	0	MF	2	0	0		0	negative	non febrile	0	healthy	0	stunted	1	underweight	1	malnourish	1
103	0.59	-3.26	1	1	-1.48	muea	3	3	2	37	0	12	84	7.6	3.87	8	1	1	2	26.3	68	1	1	20.6	30.4	1	13.1	234	0	0	EBF	1	0	0		0	negative	non febrile	0	healthy	0	stunted	1	healthy	0	malnourish	1
104	-4.44	-3.26	1	1	-4.6	ekona	2	3	2	36.2	0	12	83	9.6	4.37	10.7	0	1	3	27.8	63.7	1	1	24.4	38.4	0	13.8	199	0	0	MF	2	40	1	1920	2	positive	non febrile	1	wasted	1	stunted	1	underweight	1	malnourish	1
105	1.69	-3.24	1	1	-0.74	Dibanda	1	2	2	36	0	10	77	6.1	2.71	7	1	1	2	20.8	77	0	2	25.8	33.6	0	12.7	212	0	0	MF	2	5	1	152.5	1	positive	non febrile	1	healthy	0	stunted	1	healthy	0	malnourish	1
106	1.33	-3.19	1	1	-1.02	ekona	2	3	1	36.2	0	14	89	4.8	2.76	5.7	1	1	1	16.7	60.8	1	1	20.6	34.1	0	13.5	90	1	0	MF	2	80	1	1920	2	positive	non febrile	1	healthy	0	stunted	1	healthy	0	malnourish	1
107	2.06	-3.19	1	1	-0.5	ekona	2	1	2	36	0	11	57	9.2	3.47	9.3	1	1	2	25.1	72.4	0	2	26.8	37	0	12.5	85	1		MF	2	40	1	1840	2	positive	non febrile	1	healthy	0	stunted	1	healthy	0	malnourish	1
108	8.63	-3.17	1	1	3.37	muea	3	3	1	36.8	0	22	83	6.4	4.39	8.7	1	1	2	23.3	53.2	1	1	19.8	37.3	0	15	356	0	0	EBF	1	0	0		0	negative	non febrile	0	healthy	0	stunted	1	healthy	0	malnourish	1
109	0.87	-3.06	1	1	-0.81	muea	3	2	2	36	0	10	74	9.4	3.37	7.6	1	1	2	21.3	63.4	1	1	22.5	35.6	0	18.2	179	0	0	EBF	1	0	0		0	negative	non febrile	0	healthy	0	stunted	1	healthy	0	malnourish	1
110	1.97	-3.06	1	1	0.05	ekona	2	3	2	36.7	0	12	89	8	3.13	8.2	1	1	2	21.8	69.7	1	1	26.1	37.6	0	11.2	69	1	0	MF	2	0	0		0	negative	non febrile	0	healthy	0	stunted	1	healthy	0	malnourish	1
111	0.87	-3.06	1	1	-0.81	ekona	2	1	2	36.7	0	4	64	11.4	3.46	10.2	0	1	3	27.7	80.2	0	2	29.4	36.8	0	12.2	338	0		MF	2	0	0		0	negative	non febrile	0	healthy	0	stunted	1	healthy	0	malnourish	1
112	-0.66	-3.04	0	1	-1.94	ekona	2	2	2	36	0	9	75	5.5	3.4	8.6	1	1	2	23.3	68.6	0	2	25.2	36.9	0	11.4	54	1	2	NBF	0	4	1	110	1	positive	non febrile	1	healthy	0	stunted	1	healthy	0	malnourish	1
113	-0.66	-3.04	0	1	-1.94	Dibanda	1	1	2	36.9	0	8	58	9.8	4.2	10.1	0	1	3	27.6	65.9	1	1	24	36.5	0	11	91	1	1	MF	2	0	0		0	negative	non febrile	0	healthy	0	stunted	1	healthy	0	malnourish	1
114	0.84	-3.03	0	1	-1.36	ekona	2	3	1	36	0	15	97	5.2	4.48	10.8	0	1	3	29.4	65.8	1	1	24.1	36.7	0	15.2	211	0	1	MF	2	0	0		0	negative	non febrile	0	healthy	0	stunted	1	healthy	0	malnourish	1
115	2.53	-3.02	0	1	0.35	ekona	2	2	1	36	0	12	76	4.4	2.69	5.1	1	1	1	16.3	66.9	1	1	24.2	36.2	0	12.5	65	1	1	MF	2	0	0		0	negative	non febrile	0	healthy	0	stunted	1	healthy	0	malnourish	1
116	3.33	-3.02	0	1	0.22	ekona	2	2	1	36	0	12	78	11.5	8.34	7.9	1	1	2	22.2	45.9	1	1	9.4	20.6	1	16	706	0	0	MF	2	0	0		0	negative	non febrile	0	healthy	0	stunted	1	healthy	0	malnourish	1
117	2.53	-3.02	0	1	0.35	ekona	2	2	1	36	0	12	76	5.5	3.4	8.6	1	1	2	23.3	68.6	1	1	25.2	36.9	0	11.4	54	1	2	NBF	0	4	1	110	1	positive	non febrile	1	healthy	0	stunted	1	healthy	0	malnourish	1
118	2.53	-3.02	0	1	0.35	muea	3	2	1	37	0	12	76	11.2	3.41	8.9	1	1	2	24.2	71	1	1	26	36.7	0	11.2	347	0	2	NBF	0	0	0		0	negative	non febrile	0	healthy	0	stunted	1	healthy	0	malnourish	1
119	-0.73	-2.99	0	1	-2.21	muea	3	3	2	39.8	1	11	85	8.2	2.96	7.2	1	1	2	18.5	62.8	1	1	24.3	38.9	0	14.8	54	1	0	MF	2	0	0		0	negative	febrile	0	healthy	0	stunted	1	underweight	1	malnourish	1
120	-0.73	-2.99	0	1	-2.21	muea	3	3	2	37	0	11	85	8.1	2.92	8.3	1	1	2	22.6	77.7	0	2	28.4	36.7	0	11.8	331	0	0	NBF	0	7	1	283.5	1	positive	non febrile	1	healthy	0	stunted	1	underweight	1	malnourish	1
121	1.89	-2.99	0	1	-0.11	muea	3	2	2	36.8	0	12	78	6.8	3.93	9.6	1	1	2	23.7	60.4	1	1	24.4	40.5	0	13.6	355	0	0	MF	2	4	1	136	1	positive	non febrile	1	healthy	0	stunted	1	healthy	0	malnourish	1
122	0.88	-2.99	0	1	-0.87	muea	3	2	2	36.5	0	11	78	10	4.45	10.1	0	1	3	26.8	60.3	1	1	22.6	37.6	0	15.4	263	0	2	MF	2	0	0		0	negative	non febrile	0	healthy	0	stunted	1	healthy	0	malnourish	1
123	0.79	-2.98	0	1	-0.85	ekona	2	1	1	36.7	0	9	58	7.1	3.65	8	1	1	2	22.5	61.9	1	1	21.9	35.5	0	19.5	428	0	0	NBF	0	4	1	142	1	positive	non febrile	1	healthy	0	stunted	1	healthy	0	malnourish	1
124	2.31	-2.98	0	1	-0.35	muea	3	1	1	36.8	0	7	59	11.2	3.41	8.9	1	1	2	24.2	71	0	2	26	36.7	0	11.2	347	0	1	MF	2	0	0		0	negative	non febrile	0	healthy	0	stunted	1	healthy	0	malnourish	1
125	0.31	-2.96	0	1	-1.58	ekona	2	3	2	36	0	14	89	10	3.29	7.7	1	1	2	20.5	62.4	1	1	23.4	37.5	0	14	154	0	0	EBF	1	0	0		0	negative	non febrile	0	healthy	0	stunted	1	healthy	0	malnourish	1
126	-1.61	-2.96	0	1	-2.91	ekona	2	1	1	37.4	0	8	70	10.3	4.82	11.4	0	0	0	34.6	63.5	1	3	23.6	37.2	0	16.4	205	0	2	NBF	0	0	0		0	negative	non febrile	0	healthy	0	stunted	1	underweight	1	malnourish	1
127	-0.41	-2.95	0	1	-1.85	Dibanda	1	2	2	36	0	12	91	13.8	3.98	9.9	1	1	2	24.9	62.8	1	1	24.8	39.7	0	14	166	0	0	MF	2	0	0		0	negative	non febrile	0	healthy	0	stunted	1	healthy	0	malnourish	1
128	2.5	-2.94	0	1	0.03	ekona	2	3	1	35.8	0	15	89	10.1	3.97	10.6	0	1	3	28.6	72.2	1	1	26.7	37	0	11	279	0	3	MF	2	2	1	101	1	positive	non febrile	1	healthy	0	stunted	1	healthy	0	malnourish	1
129	4.18	-2.94	0	1	1.75	Dibanda	1	3	1	36	0	14	90	7.3	4.18	10.7	0	1	3	29.6	71	1	1	25.5	36.1	0	12.8	360	0	1	MF	2	0	0		0	negative	non febrile	0	healthy	0	stunted	1	healthy	0	malnourish	1
130	-1.45	-2.92	0	1	-3.48	ekona	2	1	2	36.2	0	8	52	8.3	2.59	8.5	1	1	2	21.4	83	0	2	32.8	39.7	0	13.3	583	0	0	NBF	0	0	0		0	negative	non febrile	0	healthy	0	stunted	1	underweight	1	malnourish	1
131	-3.87	-2.9	0	1	-4.35	ekona	2	3	1	36.3	0	8	84	5.5	3.4	8.6	1	1	2	23.3	68.6	1	1	25.2	36.9	0	11.4	54	1		MF	2	0	0		0	negative	non febrile	0	wasted	1	stunted	1	underweight	1	malnourish	1
132	0.82	-2.9	0	1	-1.14	ekona	2	2	2	36	0	13	84	5.4	4.26	9.3	1	1	2	27.8	65.4	1	1	21.8	33.4	0	16.2	706	0	1	EBF	1	0	0		0	negative	non febrile	0	healthy	0	stunted	1	healthy	0	malnourish	1
133	5.23	-2.9	0	1	1.47	ekona	2	2	2	35.7	0	10	79	5.8	4.8	9.3	1	1	2	24.1	50.3	1	1	19.3	38.5	0	12.6	366	0	3	MF	2	0	0		0	negative	non febrile	0	healthy	0	stunted	1	healthy	0	malnourish	1
134	0.06	-2.89	0	1	-1.4	muea	3	2	1	36.7	0	8	69	6.3	3.19	8.8	1	1	2	23.3	73.3	0	2	27.5	37.7	0	14.7	70	1	0	NBF	0	0	0		0	negative	non febrile	0	healthy	0	stunted	1	healthy	0	malnourish	1
135	1.33	-2.89	0	1	-0.42	Dibanda	1	2	1	37.5	1	9	69	9	3.72	8.9	1	1	2	23	61.9	1	1	23.9	38.6	0	15.9	66	1	0	NBF	0	0	0		0	negative	febrile	0	healthy	0	stunted	1	healthy	0	malnourish	1
136	-0.68	-2.86	0	1	-2.02	ekona	2	3	2	36	0	8	84	5.5	3.4	8.6	1	1	2	23.3	68.6	1	1	25.2	36.9	0	11.4	54	1	2	EBF	1	0	0		0	negative	non febrile	0	healthy	0	stunted	1	underweight	1	malnourish	1
137	3.44	-2.84	0	1	1.21	ekona	2	3	2	36.2	0	9	78	12.8	3.99	10.4	0	1	3	27.6	69.4	1	1	26	37.6	0	11.3	316	0	0	MF	2	2	1	128	1	positive	non febrile	1	healthy	0	stunted	1	healthy	0	malnourish	1
138	1.61	-2.83	0	1	-0.19	ekona	2	1	1	36.7	0	7	61	11.7	5.07	11.8	0	0	0	34	61.2	1	3	23.2	38	0	14.3	228	0	2	MF	2	0	0		0	negative	non febrile	0	healthy	0	stunted	1	healthy	0	malnourish	1
139	-0.76	-2.82	0	1	-3.12	muea	3	1	2	36	0	4	54	9.2	2.87	8	1	1	2	21.5	75.1	0	2	27.8	37.2	0	12.8	350	0	0	MF	2	0	0		0	negative	non febrile	0	healthy	0	stunted	1	underweight	1	malnourish	1
140	2.52	-2.8	0	1	-0.14	ekona	2	3	1	36.2	0	11	79	11.9	2.68	7.4	1	1	2	22.7	84.9	0	2	27.6	32.5	0	19.2	109	1	0	MF	2	12	1	714	1	positive	non febrile	1	healthy	0	stunted	1	healthy	0	malnourish	1
141	-0.56	-2.78	0	1	-2.77	ekona	2	2	1	37	0	9	67	12.7	4.29	10.5	0	1	3	28	65.4	1	1	24.4	37.5	0	12.8	340	0	2	EBF	1	0	0		0	negative	non febrile	0	healthy	0	stunted	1	underweight	1	malnourish	1
142	-0.5	-2.74	0	1	-1.97	muea	3	3	1	37	0	10	81	8.9	3.96	7.7	1	1	2	29.7	75	0	2	28.7	38.3	0	10.6	240	0	2	NBF	0	11	1	489.5	1	positive	non febrile	1	healthy	0	stunted	1	healthy	0	malnourish	1
143	1.93	-2.72	0	1	-0.2	ekona	2	1	2	38.9	1	11	80	11.2	4.04	9.1	1	1	2	26.7	66.3	1	1	22.5	34	0	12.6	195	0	1	MF	2	0	0		0	negative	febrile	0	healthy	0	stunted	1	healthy	0	malnourish	1
144	1.9	-2.72	0	1	0.05	muea	3	1	1	36.7	0	9	67	5.8	5.22	11.3	0	0	0	30.7	58.9	1	3	21.6	36.8	0	15.7	215	0	2	MF	2	4	1	116	1	positive	non febrile	1	healthy	0	stunted	1	healthy	0	malnourish	1
145	1.43	-2.71	0	1	-0.35	muea	3	2	1	36	0	11	77	9.5	4.26	11	0	0	0	29.1	68.4	1	3	25.8	37.8	0	11.4	432	0	2	MF	2	0	0		0	negative	non febrile	0	healthy	0	stunted	1	healthy	0	malnourish	1
146	1.42	-2.7	0	1	-0.68	ekona	2	2	2	36.4	0	13	87	7.9	4.13	10.4	0	1	3	26.9	65.3	1	1	25.1	38.6	0	15.4	257	0	1	MF	2	0	0		0	negative	non febrile	0	healthy	0	stunted	1	healthy	0	malnourish	1
147	2.88	-2.7	0	1	0.31	ekona	2	3	1	36	0	12	84	6.7	4.11	10.6	0	1	3	29.5	71.9	1	1	25.7	35.9	0	14.2	626	0	1	MF	2	100	1	3350	2	positive	non febrile	1	healthy	0	stunted	1	healthy	0	malnourish	1
148	0.58	-2.7	0	1	-1.23	ekona	2	2	2	36	0	8	70	10.4	4.35	10.9	0	1	3	28.8	66.3	1	1	25	37.8	0	13.4	301	0	2	MF	2	80	1	4160	2	positive	non febrile	1	healthy	0	stunted	1	healthy	0	malnourish	1
149	0.34	-2.68	0	1	-1.32	ekona	2	3	1	38.9	1	12	90	4.4	3.44	7.1	1	1	2	19.4	56.4	1	1	20.6	36.5	0	13.5	66	1	0	MF	2	100	1	2200	2	positive	febrile	2	healthy	0	stunted	1	healthy	0	malnourish	1
150	7	-2.68	0	1	2.65	Dibanda	1	2	2	36.6	0	12	70	7.1	4.12	8.4	1	1	2	21.7	52.8	1	1	20.3	38.7	0	14.1	291	0	0	MF	2	0	0		0	negative	non febrile	0	healthy	0	stunted	1	healthy	0	malnourish	1
151	9.73	-2.68	0	1	5.67	muea	3	2	2	36	0	19	74	9	4.94	12.3	0	0	0	32.9	66.8	1	3	24.8	37.3	0	13.3	199	0	2	EBF	1	0	0		0	negative	non febrile	0	healthy	0	stunted	1	healthy	0	malnourish	1
152	0.8	-2.67	0	1	-1.04	ekona	2	2	2	36.6	0	9	70	11.2	3.78	5.7	1	1	1	23.2	61.6	1	1	23	37.5	0	16	281	0	1	MF	2	100	1	5600	3	positive	non febrile	1	healthy	0	stunted	1	healthy	0	malnourish	1
153	-0.47	-2.66	0	1	-1.71	ekona	2	1	1	36	0	14	91	8.6	3.97	9.8	1	1	2	25.1	63.4	1	1	24.6	39	0	13	255	0	3	MF	2	0	0		0	negative	non febrile	0	healthy	0	stunted	1	healthy	0	malnourish	1
154	-0.12	-2.65	0	1	-1.34	ekona	2	1	1	36.2	0	7	66	7.6	4.02	9.6	1	1	2	26.4	65.9	1	1	23.8	36.3	0	13.5	266	0	1	EBF	1	0	0		0	negative	non febrile	0	healthy	0	stunted	1	healthy	0	malnourish	1
155	-1.5	-2.64	0	1	-2.66	Dibanda	1	3	1	36.5	0	10	85	8.5	2.9	7.7	1	1	2	19.6	67.6	1	1	26.5	39.2	0	12.4	85	1	0	NBF	0	5	1	212.5	1	positive	non febrile	1	healthy	0	stunted	1	underweight	1	malnourish	1
156	2.23	-2.64	0	1	0.08	ekona	2	3	1	36.1	0	14	85	7.1	2.9	8.1	1	1	2	22.4	77.3	0	2	27.9	36.1	0	13.4	90	1	1	MF	2	100	1	3550	2	positive	non febrile	1	healthy	0	stunted	1	healthy	0	malnourish	1
157	-5.77	-2.64	0	1	-5.46	Dibanda	1	3	2	36	0	15	84	4.7	3.84	9.3	1	1	2	25.4	66.2	1	1	24.2	36.6	0	14.3	291	0	0	MF	2	0	0		0	negative	non febrile	0	wasted	1	stunted	1	underweight	1	malnourish	1
158	-0.73	-2.64	0	1	-1.99	ekona	2	1	2	36.2	0	9	71	11.4	4.7	10.6	0	1	3	27	57.6	1	1	22.5	39.2	0	16.1	336	0	0	MF	2	0	0		0	negative	non febrile	0	healthy	0	stunted	1	healthy	0	malnourish	1
159	-0.77	-2.62	0	1	-1.85	ekona	2	2	1	37.2	0	8	72	5.5	3.4	8.6	1	1	2	23.3	68.6	0	2	25.2	36.9	0	11.4	54	1	2	EBF	1	100	1	2750	2	positive	non febrile	1	healthy	0	stunted	1	healthy	0	malnourish	1
160	0.83	-2.62	0	1	-0.87	ekona	2	2	1	36.2	0	10	78	6.9	4.57	10.5	0	1	3	28	61.4	1	1	22.9	37.5	0	15.1	227	0	0	NBF	0	80	1	2760	2	positive	non febrile	1	healthy	0	stunted	1	healthy	0	malnourish	1
161	-1.16	-2.61	0	1	-2.42	ekona	2	1	1	36.5	0	4	55	8.8	4.16	10.8	0	1	3	28.9	69.5	0	2	25.9	37.3	0	11.2	385	0	2	MF	2	0	0		0	negative	non febrile	0	healthy	0	stunted	1	underweight	1	malnourish	1
162	4.76	-2.59	0	1	2.27	Dibanda	1	3	1	36.6	0	15	92	9	6.19	8.3	1	1	2	30.6	65.6	1	1	13.4	20.4	1	12.7	431	0	0	MF	2	0	0		0	negative	non febrile	0	healthy	0	stunted	1	healthy	0	malnourish	1
163	0.18	-2.59	0	1	-1.12	ekona	2	3	2	37.1	0	10	82	8.8	4.16	10.8	0	1	3	28.9	69.5	1	1	25.9	37.3	0	11.2	385	0		EBF	1	0	0		0	negative	non febrile	0	healthy	0	stunted	1	healthy	0	malnourish	1
164	0.15	-2.58	0	1	-1.51	ekona	2	1	1	36	0	9	59	9.7	3.67	10.5	0	1	3	28.2	77	0	2	28.6	37.2	0	11.2	294	0	2	MF	2	0	0		0	negative	non febrile	0	healthy	0	stunted	1	healthy	0	malnourish	1
165	-1.24	-2.54	0	1	-2.34	Dibanda	1	1	2	36	0	13	80	8.7	3.84	10.3	0	1	3	27.5	71.7	0	2	26.8	37.4	0	14.2	288	0	1	NBF	0	0	0		0	negative	non febrile	0	healthy	0	stunted	1	underweight	1	malnourish	1
166	1.68	-2.53	0	1	-0.24	Dibanda	1	1	1	36.4	0	4	53	9.2	4.25	11.2	0	0	0	30.6	72.2	0	0	26.3	36.6	0	11.8	396	0	3	MF	2	0	0		0	negative	non febrile	0	healthy	0	stunted	1	healthy	0	malnourish	1
167	1.44	-2.49	0	1	-0.5	ekona	2	1	2	36.7	0	6	64	11.6	2.18	5.4	1	1	1	16.3	74.8	0	2	24.7	33.1	0	15.9	228	0	0	NBF	0	40	1	2320	2	positive	non febrile	1	healthy	0	stunted	1	healthy	0	malnourish	1
168	0.37	-2.46	0	1	-1.23	ekona	2	2	1	35.5	0	15	87	6.5	3.49	9.7	1	1	2	26.2	75.3	0	2	27.7	37	0	12.1	320	0	0	MF	2	0	0		0	negative	non febrile	0	healthy	0	stunted	1	healthy	0	malnourish	1
169	2.5	-2.45	0	1	0.37	muea	3	3	2	38.2	1	15	87	11.2	3.41	8.9	1	1	2	24.2	71	1	1	26	36.7	0	11.2	347	0	0	MF	2	0	0		0	negative	febrile	0	healthy	0	stunted	1	healthy	0	malnourish	1
170	-1.27	-2.45	0	1	-2.21	Dibanda	1	3	2	37	0	11	87	7.1	4.01	11.2	0	0	0	28.7	71.6	1	3	27.9	39	0	11.9	327	0	2	MF	2	0	0		0	negative	non febrile	0	healthy	0	stunted	1	underweight	1	malnourish	1
171	2.51	-2.43	0	1	0.58	muea	3	1	1	36	0	9	65	12	4.8	11.5	0	0	0	29	60.5	1	3	23.9	39.6	0	12.6	247	0	2	MF	2	15	1	900	1	positive	non febrile	1	healthy	0	stunted	1	healthy	0	malnourish	1
172	-6.99	-2.4	0	1	-6.16	ekona	2	1	2	36.8	0	8	70	6.7	4.54	9	1	1	2	22.3	49.3	1	1	19.8	40.3	0	13.9	277	0	1	MF	2	0	0		0	negative	non febrile	0	wasted	1	stunted	1	underweight	1	malnourish	1
173	-1.37	-2.4	0	1	-2.42	Dibanda	1	2	2	36	0	8	73	8.1	4.1	9.2	1	1	2	24.7	60.4	1	1	22.4	37.2	0	14.5	294	0	0	EBF	1	0	0		0	negative	non febrile	0	healthy	0	stunted	1	underweight	1	malnourish	1
174	0.19	-2.4	0	1	-1.14	ekona	2	2	1	36	0	9	76	12.1	4.24	10.6	0	1	3	28.5	67.4	1	1	25	37.1	0	13.2	645	0	0	MF	2	0	0		0	negative	non febrile	0	healthy	0	stunted	1	healthy	0	malnourish	1
175	-1.14	-2.39	0	1	-2.21	Dibanda	1	2	2	35.7	0	14	87	9.3	6.84	9.5	1	1	2	30.4	69.3	1	1	13.8	20	1	11.3	300	0	0	MF	2	4	1	186	1	positive	non febrile	1	healthy	0	stunted	1	underweight	1	malnourish	1
176	2	-2.38	0	1	0.08	muea	3	3	1	36.8	0	14	86	8.5	3.5	8.9	1	1	2	24.9	71.4	1	1	25.4	35.7	0	13.5	135	1	0	EBF	1	0	0		0	negative	non febrile	0	healthy	0	stunted	1	healthy	0	malnourish	1
177	1.43	-2.37	0	1	-0.56	ekona	2	1	1	35.8	0	4	52	5.2	6.51	9	1	1	2	27.6	62.4	1	1	13.8	22.1	1	14	354	0	3	NBF	0	0	0		0	negative	non febrile	0	healthy	0	stunted	1	healthy	0	malnourish	1
178	0.71	-2.37	0	1	-1.02	ekona	2	3	2	36.4	0	9	78	12.8	4.02	10.7	0	1	3	28	69.9	1	1	26.6	38.2	0	12	497	0	1	MF	2	0	0		0	negative	non febrile	0	healthy	0	stunted	1	healthy	0	malnourish	1
179	-1.13	-2.33	0	1	-2.05	muea	3	1	1	36.5	0	7	68	7.4	4.13	10.1	0	1	3	25.6	62.2	1	1	24.4	39.4	0	13.2	236	0	1	EBF	1	0	0		0	negative	non febrile	0	healthy	0	stunted	1	underweight	1	malnourish	1
180	1.48	-2.32	0	1	0.05	ekona	2	1	1	37	0	5	58	12.4	5.59	9.3	1	1	2	28	77.1	0	2	16.6	21.6	1	11.9	789	0	2	MF	2	1	1	62	1	positive	non febrile	1	healthy	0	stunted	1	healthy	0	malnourish	1
181	1.15	-2.32	0	1	-0.7	ekona	2	1	2	36.7	0	8	57	6	3.74	9.9	1	1	2	25.3	67.8	0	2	26.4	39.1	0	11.5	388	0	2	MF	2	0	0		0	negative	non febrile	0	healthy	0	stunted	1	healthy	0	malnourish	1
182	0.36	-2.32	0	1	-0.81	muea	3	2	2	37.2	0	10	76	9.2	4.47	11.7	0	0	0	32.1	71.9	0	0	26.1	36.4	0	11	464	0	2	EBF	1	0	0		0	negative	non febrile	0	healthy	0	stunted	1	healthy	0	malnourish	1
183	0.49	-2.26	0	1	-1.02	ekona	2	3	1	36	0	10	81	13.8	4.63	10.5	0	1	3	29.2	63.2	1	1	22.6	35.9	0	16.5	57	1	1	EBF	1	0	0		0	negative	non febrile	0	healthy	0	stunted	1	healthy	0	malnourish	1
184	-0.77	-2.23	0	1	-1.63	Dibanda	1	1	2	36	0	7	67	10.5	1.67	4.4	0	1	0	13	60.1	1	1	26.3	44	0	16.4	115	1	0	MF	2	0	0		0	negative	non febrile	0	healthy	0	stunted	1	healthy	0	malnourish	1
185	-3.95	-2.23	0	1	-3.86	muea	3	3	2	36.5	0	8	82	7.6	3.12	8.3	1	1	2	22.3	71.7	1	1	26.6	37.2	0	12.6	89	1	0	NBF	0	0	0		0	negative	non febrile	0	wasted	1	stunted	1	underweight	1	malnourish	1
186	-1.15	-2.23	0	1	-2.02	ekona	2	3	2	37.4	0	13	88	5.5	3.4	8.6	1	1	2	23.3	68.6	1	1	25.2	36.9	0	11.4	54	1	0	MF	2	40	1	1100	2	positive	non febrile	1	healthy	0	stunted	1	underweight	1	malnourish	1
187	1	-2.22	0	1	-0.68	Dibanda	1	3	2	36.3	0	13	91	5.1	3.14	8.6	1	1	2	19.4	61.8	1	1	27.3	44.3	0	11.5	77	1	0	MF	2	6	1	153	1	positive	non febrile	1	healthy	0	stunted	1	healthy	0	malnourish	1
188	4	-2.2	0	1	1.9	Dibanda	1	2	1	36	0	11	83	5.8	4.15	9.9	1	1	2	26.2	63.2	1	1	23.8	37.7	0	13	164	0	1	MF	2	0	0		0	negative	non febrile	0	healthy	0	stunted	1	healthy	0	malnourish	1
189	-0.81	-2.2	0	1	-1.79	muea	3	1	1	36.4	0	7	67	10	4.07	9.9	1	1	2	25.9	63.8	1	1	24.3	38.2	0	12.9	387	0	1	EBF	1	0	0		0	negative	non febrile	0	healthy	0	stunted	1	healthy	0	malnourish	1
190	3.77	-2.18	0	1	1.39	ekona	2	3	2	37	0	17	88	5.5	3.4	8.6	1	1	2	23.3	68.6	1	1	25.2	36.9	0	11.4	54	1	1	MF	2	0	0		0	negative	non febrile	0	healthy	0	stunted	1	healthy	0	malnourish	1
191	-0.42	-2.18	0	1	-1.48	Dibanda	1	3	2	36	0	12	88	7.5	3.92	9.7	1	1	2	25	63.8	1	1	24.7	38.8	0	13.7	236	0	0	MF	2	0	0		0	negative	non febrile	0	healthy	0	stunted	1	healthy	0	malnourish	1
192	0.57	-2.18	0	1	-0.81	ekona	2	1	2	37	0	7	60	8.8	4.16	10.8	0	1	3	28.9	69.5	0	2	25.9	37.3	0	11.2	385	0	2	MF	2	0	0		0	negative	non febrile	0	healthy	0	stunted	1	healthy	0	malnourish	1
193	1.02	-2.17	0	1	-0.53	ekona	2	2	1	36.2	0	9	68	13.3	3.54	8.9	1	1	2	23.4	66.3	1	1	25.1	38	0	13.4	128	1	3	MF	2	0	0		0	negative	non febrile	0	healthy	0	stunted	1	healthy	0	malnourish	1
194	3.29	-2.17	0	1	1.15	Dibanda	1	1	1	35.6	0	8	64	7.4	3.71	9.2	1	1	2	24.1	65	1	1	24.7	38.1	0	13.7	432	0	0	MF	2	0	0		0	negative	non febrile	0	healthy	0	stunted	1	healthy	0	malnourish	1
195	-0.52	-2.15	0	1	-1.88	ekona	2	2	2	37.1	0	13	76	5.5	3.4	8.6	1	1	2	23.3	68.6	0	2	25.2	36.9	0	11.4	54	1	2	EBF	1	40	1	1100	2	positive	non febrile	1	healthy	0	stunted	1	healthy	0	malnourish	1
196	-2.04	-2.15	0	1	-2.55	muea	3	2	1	36	0	7	71	8.2	4.11	9.4	1	1	2	24.8	60.4	1	1	22.8	37.9	0	15.4	331	0	0	NBF	0	0	0		0	negative	non febrile	0	wasted	1	stunted	1	underweight	1	malnourish	1
197	2.49	-2.15	0	1	0.26	ekona	2	1	2	36.6	0	6	54	8.8	4.16	10.8	0	1	3	28.9	69.5	0	2	25.9	37.3	0	11.2	385	0	1	MF	2	0	0		0	negative	non febrile	0	healthy	0	stunted	1	healthy	0	malnourish	1
198	0.98	-2.12	0	1	-0.5	Dibanda	1	3	1	36.5	0	13	89	6.1	2.71	7	1	1	2	20.8	77	0	2	25.8	33.6	0	12.7	212	0	0	MF	2	0	0		0	negative	non febrile	0	healthy	0	stunted	1	healthy	0	malnourish	1
199	-1.27	-2.12	0	1	-1.95	muea	3	2	2	36.4	0	8	72	12.4	4.2	10.3	0	1	3	23.8	56.9	1	1	24.5	43.2	0	17.2	74	1	2	MF	2	4	1	248	1	positive	non febrile	1	healthy	0	stunted	1	healthy	0	malnourish	1
200	-1.27	-2.12	0	1	-1.95	muea	3	2	2	36	0	8	72	9.3	3.87	10.4	0	1	3	26.8	69.5	0	2	26.8	38.8	0	11.2	266	0	1	NBF	0	4	1	186	1	positive	non febrile	1	healthy	0	stunted	1	healthy	0	malnourish	1
201	0.18	-2.12	0	1	-0.89	ekona	2	2	1	35.7	0	5	72	13.1	4.77	11.8	0	0	0	29.8	62.6	1	3	24.7	39.5	0	14.9	179	0	3	MF	2	2	1	131	1	positive	non febrile	1	healthy	0	stunted	1	healthy	0	malnourish	1
202	0.72	-2.11	0	1	-1.03	ekona	2	1	1	36.5	0	6	59	6.9	4.07	9.8	1	1	2	25.6	63.1	1	1	24	38.2	0	17.4	187	0	1	EBF	1	0	0		0	negative	non febrile	0	healthy	0	stunted	1	healthy	0	malnourish	1
203	2.76	-2.09	0	1	0.98	ekona	2	3	2	36.1	0	14	97	13.1	4.3	11.5	0	0	0	34.7	71.6	1	3	26.7	37.4	0	11.1	57	1	3	MF	2	0	0		0	negative	non febrile	0	healthy	0	stunted	1	healthy	0	malnourish	1
204	-2.41	-2.04	0	0	-2.99	ekona	2	2	2	36.8	0	13	84	8.7	3.6	8.3	1	1	2	22.2	61.7	1	1	23	37.3	0	12.4	419	0	0	MF	2	0	0		0	negative	non febrile	0	wasted	1	stunted	1	underweight	1	malnourish	1
205	1.04	-2.03	0	0	-0.5	ekona	2	1	2	37	0	7	67	11.3	3.28	7.4	1	1	2	19.4	59.2	1	1	22.5	38.1	0	15.7	229	0	0	NBF	0	80	1	4520	2	positive	non febrile	1	healthy	0	stunted	1	healthy	0	malnourish	1
206	0.44	-2.02	0	0	-0.96	ekona	2	2	2	36	0	11	75	10.6	4.27	11.1	0	0	0	33.2	73.1	0	0	25.9	35.5	0	15.5	404	0	2	MF	2	0	0		0	negative	non febrile	0	healthy	0	stunted	1	healthy	0	malnourish	1
207	-0.48	-2.02	0	0	-1.49	ekona	2	2	2	36	0	13	85	7.3	4.95	11.5	0	0	0	30.3	61.3	1	3	23.2	37.9	0	12.5	228	0	3	EBF	1	0	0		0	negative	non febrile	0	healthy	0	stunted	1	healthy	0	malnourish	1
208	2.2	-2.02	0	0	0.58	muea	3	1	1	36.5	0	9	66	11.2	5.16	11.7	0	0	0	30.7	59.6	1	3	22.6	38.1	0	14.6	228	0	3	MF	2	0	0		0	negative	non febrile	0	healthy	0	stunted	1	healthy	0	malnourish	1
209	0.34	-2.01	0	0	-0.76	Dibanda	1	3	1	36	0	17	70	8.5	4.45	10.7	0	1	3	30.5	68.6	1	1	24	35	0	13	396	0	1	EBF	1	0	0		0	negative	non febrile	0	healthy	0	stunted	1	healthy	0	malnourish	1
210	0.34	-2.01	0	0	-0.76	muea	3	2	1	36	0	10	78	12.1	4.98	11.5	0	0	0	30.3	61	1	3	23	37.9	0	12.5	174	0	2	MF	2	40	1	2420	2	positive	non febrile	1	healthy	0	stunted	1	healthy	0	malnourish	1
211	0.12	-2	0	0	-0.95	ekona	2	2	2	36.7	0	11	83	9.6	3.8	10.1	0	1	3	28.1	74.2	0	2	26.5	35.9	0	12.2	661	0	2	MF	2	0	0		0	negative	non febrile	0	healthy	0	healthy	0	healthy	0	healthy	0
212	0.34	-1.99	0	0	-0.88	muea	3	3	1	36.3	0	12	86	6.4	2.8	7.2	1	1	2	19.4	69.3	1	1	25.7	37.1	0	12.9	103	1	0	MF	2	0	0		0	negative	non febrile	0	healthy	0	healthy	0	healthy	0	healthy	0
213	2.8	-1.99	0	0	1.21	muea	3	1	2	36	0	11	71	7.3	4.33	10.8	0	1	3	28.5	66	1	1	24.9	37.8	0	17.7	232	0	2	MF	2	6	1	219	1	positive	non febrile	1	healthy	0	healthy	0	healthy	0	healthy	0
214	0.48	-1.99	0	0	-0.63	Dibanda	1	3	2	37.2	0	10	90	8.8	4.43	11.7	0	0	0	32.6	73.7	0	0	26.4	35.8	0	11.5	212	0	1	MF	2	0	0		0	negative	non febrile	0	healthy	0	healthy	0	healthy	0	healthy	0
215	1.77	-1.99	0	0	0.39	Dibanda	1	2	1	35	0	12	80	12.8	5.43	12.1	0	0	0	33.1	61	1	3	22.2	36.5	0	14.3	287	0	3	MF	2	9	1	576	1	positive	non febrile	1	healthy	0	healthy	0	healthy	0	healthy	0
216	1.42	-1.98	0	0	-0.18	ekona	2	2	2	36	0	10	72	11.1	3.95	6.9	1	1	1	17.8	45.2	1	1	17.4	38.7	0	13.9	283	0	0	MF	2	0	0		0	negative	non febrile	0	healthy	0	healthy	0	healthy	0	healthy	0
217	1.19	-1.98	0	0	-0.47	ekona	2	1	2	36.5	0	8	64	13.7	4.42	9	1	1	2	24.1	54.6	1	1	20.3	37.3	0	13.7	99	1	1	MF	2	0	0		0	negative	non febrile	0	healthy	0	healthy	0	healthy	0	healthy	0
218	-0.16	-1.98	0	0	-1.36	ekona	2	1	1	35.7	0	9	62	12.9	4.33	10.1	0	1	3	28.8	66.7	1	1	23.3	35	0	13.4	194	0	2	EBF	1	0	0		0	negative	non febrile	0	healthy	0	healthy	0	healthy	0	healthy	0
219	-0.32	-1.97	0	0	-1.19	muea	3	2	2	36.3	0	10	79	10.6	4.31	10.8	0	1	3	30.1	69.9	0	2	25	35.8	0	13.6	245	0	1	NBF	0	0	0		0	negative	non febrile	0	healthy	0	healthy	0	healthy	0	healthy	0
220	-1.09	-1.97	0	0	-2.08	Dibanda	1	1	2	36.5	0	12	83	5.8	4.23	11.1	0	0	0	30	71.1	0	0	26.2	37	0	10.3	215	0	2	NBF	0	0	0		0	negative	non febrile	0	healthy	0	healthy	0	underweight	1	malnourish	1
221	2.41	-1.94	0	0	0.9	muea	3	1	1	36.8	0	10	69	3.7	4.27	10.1	0	1	3	26.7	62.6	1	1	23.6	37.8	0	13.1	199	0	0	MF	2	40	1	740	1	positive	non febrile	1	healthy	0	healthy	0	healthy	0	healthy	0
222	0.1	-1.94	0	0	-1.02	muea	3	3	1	36.4	0	11	83	9	3.89	10.7	0	1	3	28.1	72.4	1	1	27.5	38	0	11.7	320	0	1	MF	2	0	0		0	negative	non febrile	0	healthy	0	healthy	0	healthy	0	healthy	0
223	-1.37	-1.93	0	0	-2.04	Dibanda	1	3	1	36.4	0	14	95	5.4	3.72	10	1	1	2	29.3	78.9	0	2	26.8	34.1	0	11.7	242	0	1	MF	2	0	0		0	negative	non febrile	0	healthy	0	healthy	0	underweight	1	malnourish	1
224	1.66	-1.93	0	0	-0.14	ekona	2	3	2	36.2	0	15	89	5.8	4.83	12.2	0	0	0	32.6	67.7	1	0	25.2	37.4	0	13.2	261	0	3	MF	2	0	0		0	negative	non febrile	0	healthy	0	healthy	0	healthy	0	healthy	0
225	-1.4	-1.92	0	0	-2.02	muea	3	3	2	36.5	0	10	83	7.2	3.65	9.5	1	1	2	23.9	65.5	1	1	26	39.7	0	15.3	31	1	0	NBF	0	440	1	15840	3	positive	non febrile	1	healthy	0	healthy	0	underweight	1	malnourish	1
226	1.19	-1.92	0	0	0.02	Dibanda	1	2	1	36	0	10	74	8	4.45	10.6	0	1	3	27.8	62.6	1	1	23.8	38.1	0	16.6	242	0	1	MF	2	0	0		0	negative	non febrile	0	healthy	0	healthy	0	healthy	0	healthy	0
227	1.19	-1.92	0	0	0.02	Dibanda	1	2	1	36	0	10	74	8	4.45	10.6	0	1	3	27.8	62.6	1	1	23.8	38.1	0	16.6	242	0	1	NBF	0	0	0		0	negative	non febrile	0	healthy	0	healthy	0	healthy	0	healthy	0
228	2.06	-1.91	0	0	0.37	muea	3	3	2	39.8	1	15	89	8.8	2.8	7.2	1	1	2	19.5	69.9	1	1	25.7	36.9	0	12.8	226	0	0	MF	2	0	0		0	negative	febrile	0	healthy	0	healthy	0	healthy	0	healthy	0
229	1.24	-1.91	0	0	-0.2	ekona	2	2	2	36.1	0	9	74	6.3	3.38	7.5	1	1	2	21.3	63.2	1	1	22.1	35.2	0	17.3	181	0	0	MF	2	0	0		0	negative	non febrile	0	healthy	0	healthy	0	healthy	0	healthy	0
230	2.06	-1.91	0	0	0.37	ekona	2	1	1	37	0	14	95	8.5	3.95	8.4	1	1	2	23.2	58.8	1	1	21.2	36.2	0	14.8	227	0	0	MF	2	100	1	4250	2	positive	non febrile	1	healthy	0	healthy	0	healthy	0	healthy	0
231	0.49	-1.9	0	0	-0.86	ekona	2	1	1	36.7	0	7	55	6.7	3.86	10.1	0	1	3	26.4	68.6	0	2	26.1	38.2	0	12.2	296	0	2	MF	2	0	0		0	negative	non febrile	0	healthy	0	healthy	0	healthy	0	healthy	0
232	0.82	-1.89	0	0	-0.46	ekona	2	2	2	36.5	0	11	78	7.7	4.54	10.8	0	1	3	27.5	60.6	1	1	23.7	39.2	0	13.5	243	0	0	MF	2	2	1	77	1	positive	non febrile	1	healthy	0	healthy	0	healthy	0	healthy	0
233	-1.25	-1.89	0	0	-1.97	muea	3	3	1	37.5	1	10	84	7.4	4.75	11	0	0	0	29.7	62.6	1	3	23.1	37	0	14.9	277	0	2	MF	2	0	0		0	negative	febrile	0	healthy	0	healthy	0	healthy	0	healthy	0
234	0.61	-1.87	0	0	-0.39	Dibanda	1	2	2	38	1	10	75	8	2.3	9.9	1	1	2	16.6	72.6	0	2	43	59.6	0	12.5	60	1	0	MF	2	14	1	560	1	positive	febrile	2	healthy	0	healthy	0	healthy	0	healthy	0
235	0.75	-1.85	0	0	-0.5	muea	3	3	1	35.8	0	13	88	8.5	2.75	7.3	1	1	2	19.6	71.6	1	1	26.5	37.2	0	12.7	114	1	0	EBF	1	0	0		0	negative	non febrile	0	healthy	0	healthy	0	healthy	0	healthy	0
236	0.75	-1.85	0	0	-0.5	ekona	2	3	1	36	0	13	88	5.5	3.4	8.6	1	1	2	23.3	68.6	1	1	25.2	36.9	0	11.4	54	1	0	NBF	0	7	1	192.5	1	positive	non febrile	1	healthy	0	healthy	0	healthy	0	healthy	0
237	0.8	-1.85	0	0	-0.36	muea	3	1	2	37	0	9	70	5.2	3.99	9.9	1	1	2	25	62.9	1	1	24.8	39.6	0	14.8	186	0	1	MF	2	0	0		0	negative	non febrile	0	healthy	0	healthy	0	healthy	0	healthy	0
238	-0.14	-1.85	0	0	-1.14	muea	3	3	1	36.8	0	12	88	10.4	4.22	10.5	0	1	3	26.8	63.7	1	1	24.8	39.1	0	15.5	257	0	1	MF	2	0	0		0	negative	non febrile	0	healthy	0	healthy	0	healthy	0	healthy	0
239	2.28	-1.85	0	0	0.61	ekona	2	3	1	36.9	0	15	88	9.7	4.43	11	0	0	0	29.8	67.4	1	3	24.8	36.9	0	13.2	133	1	1	EBF	1	0	0		0	negative	non febrile	0	healthy	0	healthy	0	healthy	0	healthy	0
240	0.75	-1.85	0	0	-0.5	muea	3	3	1	37	0	13	88	7.5	4.2	11	0	0	0	30.3	72.3	1	3	26.1	36.3	0	12.5	177	0	2	MF	2	0	0		0	negative	non febrile	0	healthy	0	healthy	0	healthy	0	healthy	0
241	6.34	-1.85	0	0	3.81	Dibanda	1	1	1	36	0	35	128	6.9	7.56	11.1	0	0	0	33.8	71.2	0	0	14.6	20.6	1	9.5	636	0	1	EBF	1	0	0		0	negative	non febrile	0	healthy	0	healthy	0	healthy	0	healthy	0
242	-1.14	-1.85	0	0	-1.85	muea	3	3	1	37.2	0	11	88	11.1	4.7	11.1	0	0	0	27.2	57.9	1	3	23.6	40.8	0	15.1	77	1	2	MF	2	0	0		0	negative	non febrile	0	healthy	0	healthy	0	healthy	0	healthy	0
243	3.6	-1.85	0	0	1.53	muea	3	3	1	36.5	0	17	88	10.4	4.58	12.1	0	0	0	32.6	71.2	1	3	26.4	37.1	0	11.9	177	0	2	MF	2	0	0		0	negative	non febrile	0	healthy	0	healthy	0	healthy	0	healthy	0
244	-0.4	-1.84	0	0	-1.32	ekona	2	3	1	36.2	0	11	82	10.4	4.73	11	0	0	0	29.4	62.3	1	3	23.2	37.4	0	14.9	311	0	2	MF	2	40	1	2080	2	positive	non febrile	1	healthy	0	healthy	0	healthy	0	healthy	0
245	9.76	-1.84	0	0	4.36	ekona	2	3	2	36.7	0	11	80	8.2	4.05	11.2	0	0	0	29.4	72.6	1	3	27.6	38	0	10.1	91	1	2	EBF	1	0	0		0	negative	non febrile	0	healthy	0	healthy	0	healthy	0	healthy	0
246	-1.5	-1.84	0	0	-2.12	muea	3	3	1	36.1	0	10	85	6.2	4.33	11.3	0	0	0	31	71.6	1	3	26	36.4	0	11.1	281	0	3	MF	2	0	0		0	negative	non febrile	0	healthy	0	healthy	0	underweight	1	malnourish	1
247	2.95	-1.81	0	0	1.16	ekona	2	3	2	36	0	15	85	6.8	4.46	9.8	1	1	2	31.6	71	1	1	21.9	31	1	16.8	343	0	1	NBF	0	100	1	3400	2	positive	non febrile	1	healthy	0	healthy	0	healthy	0	healthy	0
248	-1.95	-1.81	0	0	-2.31	muea	3	3	2	36.9	0	10	85	6.7	4.12	10.3	0	1	3	27.1	66	1	1	25	38	0	13.5	185	0	2	NBF	0	0	0		0	negative	non febrile	0	healthy	0	healthy	0	underweight	1	malnourish	1
249	-1.13	-1.8	0	0	-1.79	Dibanda	1	1	1	36.8	0	7	68	8	2.3	9.9	1	1	2	28.6	72.6	0	2	43	59.6	0	12.5	60	1	0	MF	2	0	0		0	negative	non febrile	0	healthy	0	healthy	0	healthy	0	healthy	0
250	-1.13	-1.8	0	0	-1.79	Dibanda	1	1	1	36.8	0	7	68	8	2.3	9.9	1	1	2	26.6	72.6	0	2	43	59.6	0	12.5	60	1	0	NBF	0	0	0		0	negative	non febrile	0	healthy	0	healthy	0	healthy	0	healthy	0
251	0.37	-1.79	0	0	-0.86	ekona	2	2	1	37	0	12	92	6.5	3.07	7.7	1	1	2	22.4	73	0	2	25	34	0	13.2	167	0	0	MF	2	0	0		0	negative	non febrile	0	healthy	0	healthy	0	healthy	0	healthy	0
252	-0.39	-1.79	0	0	-1.12	muea	3	2	2	36.3	0	9	74	7.5	3.12	7.7	1	1	2	26	83.4	0	2	24.6	29.6	1	16.2	443	0	0	NBF	0	0	0		0	negative	non febrile	0	healthy	0	healthy	0	healthy	0	healthy	0
253	0.87	-1.79	0	0	-0.16	muea	3	2	2	37	0	10	74	8.6	3.99	10.1	0	1	3	26.8	67.2	0	2	25.3	37.6	0	13.3	347	0	2	MF	2	0	0		0	negative	non febrile	0	healthy	0	healthy	0	healthy	0	healthy	0
254	-0.26	-1.78	0	0	-1.14	muea	3	2	1	36.3	0	10	80	12.6	2.94	7.9	1	1	2	19.8	67.4	1	1	26.8	39.8	0	13.2	310	0	0	NBF	0	4	1	252	1	positive	non febrile	1	healthy	0	healthy	0	healthy	0	healthy	0
255	-0.26	-1.78	0	0	-1.14	ekona	2	2	1	36	0	9	73	10	3.74	9.2	1	1	2	25	67.1	0	2	24.5	36.8	0	13.3	60	1	0	MF	2	0	0		0	negative	non febrile	0	healthy	0	healthy	0	healthy	0	healthy	0
256	-5.82	-1.78	0	0	-5.04	ekona	2	2	1	36.3	0	10	75	11.2	3.92	9.7	1	1	2	25	63.8	1	1	24.7	38.8	0	13.8	296	0	0	MF	2	0	0		0	negative	non febrile	0	wasted	1	healthy	0	underweight	1	malnourish	1
257	1.73	-1.78	0	0	0.35	muea	3	2	1	37.5	1	12	80	7.4	4.75	11	0	0	0	29.7	62.6	1	3	23.1	37	0	14.9	277	0	2	MF	2	0	0		0	negative	febrile	0	healthy	0	healthy	0	healthy	0	healthy	0
258	0.58	-1.75	0	0	-0.68	Dibanda	1	2	1	36	0	9	74	12.8	2.51	7.9	1	1	2	18.9	75.3	0	2	28.6	38	0	16.6	523	0	0	MF	2	0	0		0	negative	non febrile	0	healthy	0	healthy	0	healthy	0	healthy	0
259	0.58	-1.75	0	0	-0.68	ekona	2	2	2	37	0	9	71	6.3	4.31	11	0	0	0	34.9	71.7	1	3	25.5	35.5	0	13.4	359	0	2	EBF	1	40	1	1260	2	positive	non febrile	1	healthy	0	healthy	0	healthy	0	healthy	0
260	1.93	-1.74	0	0	0.44	Dibanda	1	3	2	36.6	0	14	86	6.9	3.22	8	1	1	2	21.8	67.9	1	1	24.8	36.6	0	14	257	0	0	MF	2	10	1	345	1	positive	non febrile	1	healthy	0	healthy	0	healthy	0	healthy	0
261	1.93	-1.74	0	0	0.44	Dibanda	1	3	2	36.6	0	14	86	6.9	3.22	8	1	1	2	21.8	67.9	1	1	24.8	36.6	0	14	257	0	0	NBF	0	13	1	448.5	1	positive	non febrile	1	healthy	0	healthy	0	healthy	0	healthy	0
262	1.93	-1.74	0	0	0.44	Dibanda	1	3	2	36.6	0	14	86	6.9	3.22	8	1	1	2	21.8	67.9	1	1	24.8	36.6	0	14	257	0	0	NBF	0	12	1	414	1	positive	non febrile	1	healthy	0	healthy	0	healthy	0	healthy	0
263	-0.12	-1.73	0	0	-1.08	ekona	2	2	1	37	0	7	68	5.5	3.4	8.6	1	1	2	23.3	68.6	0	2	25.2	36.9	0	11.4	54	1	0	MF	2	0	0		0	negative	non febrile	0	healthy	0	healthy	0	healthy	0	healthy	0
264	0.37	-1.73	0	0	-0.74	Dibanda	1	1	1	37	0	7	71	7.7	7.65	10.3	0	1	3	31.1	65.6	1	1	13.4	20.5	1	15.3	381	0	2	MF	2	0	0		0	negative	non febrile	0	healthy	0	healthy	0	healthy	0	healthy	0
265	0.37	-1.73	0	0	-0.74	ekona	2	1	1	36.9	0	5	60	10.7	4.59	11.6	0	0	0	34.9	67.5	0	0	25.2	37.5	0	13.2	199	0	3	MF	2	0	0		0	negative	non febrile	0	healthy	0	healthy	0	healthy	0	healthy	0
266	0.77	-1.72	0	0	-0.56	Dibanda	1	2	2	36.6	0	13	85	7.8	3.98	8.4	1	1	2	21.7	54.7	1	1	21.1	38.7	0	14.6	218	0	0	NBF	0	0	0		0	negative	non febrile	0	healthy	0	healthy	0	healthy	0	healthy	0
267	-1.97	-1.7	0	0	-2.51	ekona	2	2	1	35.9	0	10	71	8.3	3.8	7.6	1	1	2	20	52.8	1	1	20	38	0	16.1	284	0	0	MF	2	0	0		0	negative	non febrile	0	healthy	0	healthy	0	underweight	1	malnourish	1
268	1.05	-1.69	0	0	-0.15	ekona	2	1	2	36.6	0	10	74	6.3	4.37	9.9	1	1	2	27.4	62.8	1	1	22.6	36.1	0	14	377	0	2	MF	2	80	1	2520	2	positive	non febrile	1	healthy	0	healthy	0	healthy	0	healthy	0
269	0.03	-1.68	0	0	-0.87	ekona	2	1	2	36	0	7	65	6.3	4.67	9	1	1	2	27.7	59.4	1	1	19.2	32.4	0	13.8	89	1	0	MF	2	0	0		0	negative	non febrile	0	healthy	0	healthy	0	healthy	0	healthy	0
270	2.82	-1.68	0	0	1.24	ekona	2	1	2	36.5	0	7	58	11.2	3.92	9.7	1	1	2	25	63.8	1	1	24.7	38.8	0	13.8	296	0	3	MF	2	0	0		0	negative	non febrile	0	healthy	0	healthy	0	healthy	0	healthy	0
271	0.12	-1.68	0	0	-0.76	muea	3	2	1	39.3	1	10	79	8.9	4.34	10.3	0	1	3	27.2	62.9	1	1	23.7	37.8	0	13.9	68	1	2	EBF	1	0	0		0	negative	febrile	0	healthy	0	healthy	0	healthy	0	healthy	0
272	1.06	-1.68	0	0	-0.11	muea	3	2	2	36.5	0	12	82	7.4	4.03	11	0	0	0	28.9	71.8	1	3	27.2	38	0	11.8	298	0	2	MF	2	0	0		0	negative	non febrile	0	healthy	0	healthy	0	healthy	0	healthy	0
273	-1.03	-1.67	0	0	-1.88	ekona	2	3	2	36.6	0	8	68	5	3.71	9.4	1	1	2	25.8	69.6	1	1	25.3	36.4	0	12	478	0	0	EBF	1	3	1	75	1	positive	non febrile	1	healthy	0	healthy	0	healthy	0	healthy	0
274	2.34	-1.66	0	0	0.91	muea	3	1	2	36.4	0	10	69	12.4	5.05	9.5	1	1	2	23.4	46.4	1	1	18.8	40.5	0	14.7	207	0	0	MF	2	4	1	248	1	positive	non febrile	1	healthy	0	healthy	0	healthy	0	healthy	0
275	-1.82	-1.66	0	0	-2.53	ekona	2	3	2	36.7	0	16	86	10.7	4.59	11.6	0	0	0	34.9	67.5	1	3	25.2	37.5	0	13.2	199	0	1	MF	2	0	0		0	negative	non febrile	0	healthy	0	healthy	0	underweight	1	malnourish	1
276	-2	-1.65	0	0	-2.27	muea	3	2	1	36.6	0	8	77	7.3	3.82	8.9	1	1	2	23	60.4	1	1	23.2	38.6	0	13.6	234	0	0	MF	2	0	0		0	negative	non febrile	0	healthy	0	healthy	0	underweight	1	malnourish	1
277	3.6	-1.65	0	0	1.7	ekona	2	3	1	36.4	0	17	108	6.5	4.53	11	0	0	0	33.1	66.5	1	3	24.2	36.5	0	11.7	285	0	2	MF	2	0	0		0	negative	non febrile	0	healthy	0	healthy	0	healthy	0	healthy	0
278	3.31	-1.64	0	0	1.39	muea	3	3	2	36.5	0	17	90	7	3.63	10.3	0	1	3	27.5	75.9	0	2	28.3	37.4	0	12	223	0	2	NBF	0	3	1	105	1	positive	non febrile	1	healthy	0	healthy	0	healthy	0	healthy	0
279	1.02	-1.64	0	0	-0.2	muea	3	3	2	36.1	0	14	90	5.8	4.39	11	0	0	0	29.4	67.1	1	3	25	37.4	0	13.3	164	0	2	EBF	1	0	0		0	negative	non febrile	0	healthy	0	healthy	0	healthy	0	healthy	0
280	0.76	-1.62	0	0	-0.19	muea	3	2	1	36.2	0	10	76	8.1	2.92	8.3	1	1	2	22.6	77.7	0	2	28.4	36.7	0	11.8	331	0	0	MF	2	40	1	1620	2	positive	non febrile	1	healthy	0	healthy	0	healthy	0	healthy	0
281	-0.42	-1.6	0	0	-1.13	muea	3	3	2	36.7	0	12	88	8.3	4.46	10.9	0	1	3	27.5	61.7	1	1	24.4	39.6	0	13.3	349	0	2	EBF	1	0	0		0	negative	non febrile	0	healthy	0	healthy	0	healthy	0	healthy	0
282	0.53	-1.59	0	0	-0.5	Dibanda	1	1	1	37	0	9	65	5.1	4.98	7.1	1	1	2	33.6	67.6	0	2	14.2	21.1	1	15.7	174	0	0	MF	2	6	1	153	1	positive	non febrile	1	healthy	0	healthy	0	healthy	0	healthy	0
283	1.33	-1.59	0	0	0.08	muea	3	3	1	37	0	14	89	7.8	4.09	10.6	0	1	3	27.3	66.9	1	1	25.9	38.8	0	11.7	313	0	2	MF	2	0	0		0	negative	non febrile	0	healthy	0	healthy	0	healthy	0	healthy	0
284	0.53	-1.59	0	0	-0.5	muea	3	3	1	37.6	1	13	89	12.5	4.24	11.9	0	0	0	31.4	74.2	0	0	28	37.8	0	10.7	427	0	1	MF	2	0	0		0	negative	febrile	0	healthy	0	healthy	0	healthy	0	healthy	0
285	1.42	-1.57	0	0	0.33	muea	3	1	2	36	0	10	72	8.1	2.92	8.3	1	1	2	22.6	77.7	0	2	28.4	36.7	0	11.8	331	0	0	EBF	1	80	1	3240	2	positive	non febrile	1	healthy	0	healthy	0	healthy	0	healthy	0
286	1.42	-1.57	0	0	0.33	muea	3	1	2	36	0	10	72	6.1	4.32	10.4	0	1	3	26.8	54.6	1	1	21.1	38.8	0	16.6	258	0	1	MF	2	0	0		0	negative	non febrile	0	healthy	0	healthy	0	healthy	0	healthy	0
287	2.16	-1.56	0	0	0.73	Dibanda	1	1	2	36.4	0	10	84	5.8	1.94	7.4	1	1	2	21.5	59.5	1	1	12.3	20.8	1	16.5	243	0	0	MF	2	0	0		0	negative	non febrile	0	healthy	0	healthy	0	healthy	0	healthy	0
288	0.78	-1.56	0	0	-0.47	Dibanda	1	3	1	36.4	0	11	82	9.2	3.37	8.5	1	1	2	23	68.3	1	1	25.2	36.9	0	12.2	126	1	0	MF	2	5	1	230	1	positive	non febrile	1	healthy	0	healthy	0	healthy	0	healthy	0
289	-0.59	-1.56	0	0	-1.36	ekona	2	1	1	36	0	9	61	9	4.59	9.8	1	1	2	31.3	68.3	1	1	21.3	31.3	1	15.5	220	0	0	MF	2	40	1	1800	2	positive	non febrile	1	healthy	0	healthy	0	healthy	0	healthy	0
290	4.09	-1.56	0	0	2.32	ekona	2	1	2	36.4	0	9	59	8.8	4.16	10.8	0	1	3	28.9	69.5	0	2	25.9	37.3	0	11.2	385	0	0	MF	2	0	0		0	negative	non febrile	0	healthy	0	healthy	0	healthy	0	healthy	0
291	1.94	-1.56	0	0	0.28	ekona	2	1	1	36.1	0	12	70	8.8	4.16	10.8	0	1	3	28.9	69.5	0	2	25.9	37.3	0	11.2	385	0	0	MF	2	0	0		0	negative	non febrile	0	healthy	0	healthy	0	healthy	0	healthy	0
292	1.65	-1.54	0	0	0.31	Dibanda	1	2	2	36.5	0	14	83	13.8	2.51	7.7	1	1	2	18.9	75.3	0	2	28.6	38	0	16.6	523	0	0	EBF	1	0	0		0	negative	non febrile	0	healthy	0	healthy	0	healthy	0	healthy	0
293	0.13	-1.53	0	0	-0.6	Dibanda	1	1	1	36.4	0	8	64	5.1	4.98	7.1	1	1	2	33.6	67.6	0	2	14.2	21.1	1	15.7	174	0	0	MF	2	10	1	255	1	positive	non febrile	1	healthy	0	healthy	0	healthy	0	healthy	0
294	-2.46	-1.51	0	0	-2.47	ekona	2	1	1	36	0	8	69	8.3	7.8	10.1	0	1	3	30.7	61.2	1	1	12.9	21.1	1	13.4	602	0	2	MF	2	0	0		0	negative	non febrile	0	wasted	1	healthy	0	underweight	1	malnourish	1
295	-0.48	-1.51	0	0	-1.23	Dibanda	1	2	1	36.5	0	7	71	11.1	4.9	11.1	0	0	0	32.2	65.9	1	3	22.6	34.4	0	20.3	257	0	1	EBF	1	0	0		0	negative	non febrile	0	healthy	0	healthy	0	healthy	0	healthy	0
296	1.21	-1.5	0	0	-0.14	ekona	2	1	1	36.6	0	7	63	10.3	3.85	9.6	1	1	2	24.2	63	1	1	24.9	39.6	0	13.9	236	0	0	NBF	0	120	1	6180	3	positive	non febrile	1	healthy	0	healthy	0	healthy	0	healthy	0
297	7.31	-1.5	0	0	3.31	Dibanda	1	2	2	36.2	0	11	83	11.8	4.41	9.9	1	1	2	26.2	59.5	1	1	22.4	37.7	0	15.6	151	0	0	EBF	1	0	0		0	negative	non febrile	0	healthy	0	healthy	0	healthy	0	healthy	0
298	-0.17	-1.5	0	0	-1.02	ekona	2	1	1	36	0	7	68	12.2	4.31	10.3	0	1	3	27.2	63.3	1	1	23.8	37.8	0	14.7	144	1	3	MF	2	0	0		0	negative	non febrile	0	healthy	0	healthy	0	healthy	0	healthy	0
299	3.38	-1.48	0	0	2	ekona	2	1	1	36.9	0	7	61	5.5	3.4	8.6	1	1	2	23.3	68.6	0	2	25.2	36.9	0	11.4	54	1	0	MF	2	0	0		0	negative	non febrile	0	healthy	0	healthy	0	healthy	0	healthy	0
300	-1.36	-1.48	0	0	-1.7	Dibanda	1	3	2	37	0	13	85	9.8	4.12	9.5	1	1	2	25.6	62.3	1	1	23	37.1	0	13.2	206	0	0	MF	2	0	0		0	negative	non febrile	0	healthy	0	healthy	0	healthy	0	healthy	0
301	-0.5	-1.47	0	0	-1.14	ekona	2	3	2	36.7	0	15	100	5.2	4.52	11.1	0	0	0	34	68.8	1	3	24.5	35.8	0	11.3	396	0	2	MF	2	0	0		0	negative	non febrile	0	healthy	0	healthy	0	healthy	0	healthy	0
302	1.65	-1.45	0	0	0.36	Dibanda	1	1	2	36.7	0	7	77	7.3	3.69	9.8	1	1	2	27.4	74.4	0	2	26.5	35.7	0	15.2	216	0	0	MF	2	0	0		0	negative	non febrile	0	healthy	0	healthy	0	healthy	0	healthy	0
303	8.98	-1.45	0	0	5.06	Dibanda	1	1	2	36.4	0	4	62	7.3	4.31	10.2	0	1	3	26.8	62.3	1	1	23.6	38	0	13.2	242	0	1	MF	2	0	0		0	negative	non febrile	0	healthy	0	healthy	0	healthy	0	healthy	0
304	1.82	-1.45	0	0	0.28	ekona	2	1	2	36.7	0	7	60	8	4.33	10.9	0	1	3	29.9	69.1	0	2	25.1	36.4	0	12.9	311	0	0	MF	2	0	0		0	negative	non febrile	0	healthy	0	healthy	0	healthy	0	healthy	0
305	-0.17	-1.45	0	0	-0.87	ekona	2	3	2	36.2	0	12	87	8	4.49	11.5	0	0	0	33.8	68.2	1	3	25.6	37.3	0	18.7	225	0	0	MF	2	0	0		0	negative	non febrile	0	healthy	0	healthy	0	healthy	0	healthy	0
306	0.05	-1.43	0	0	-0.81	ekona	2	1	2	37.9	1	8	68	10.6	4.62	10.1	0	1	3	25.3	54.8	1	1	21.8	39.9	0	14.6	71	1	0	EBF	1	0	0		0	negative	febrile	0	healthy	0	healthy	0	healthy	0	healthy	0
307	-4.51	-1.42	0	0	-3.92	muea	3	1	2	36.8	0	6	71	3.6	2.91	7.3	1	1	2	20.9	72.1	0	2	25	34.9	0	14.9	119	1	0	MF	2	0	0		0	negative	non febrile	0	wasted	1	healthy	0	underweight	1	malnourish	1
308	2.8	-1.42	0	0	1.48	muea	3	1	2	36.2	0	11	71	12.8	3.99	7.8	1	1	2	20.3	50.9	1	1	19.5	38.4	0	14.6	310	0	2	MF	2	0	0		0	negative	non febrile	0	healthy	0	healthy	0	healthy	0	healthy	0
309	0.06	-1.41	0	0	-0.67	ekona	2	1	2	37	0	5	59	9.6	7.21	10.5	0	1	3	31.9	72.1	0	2	14.5	20.2	1	11	493	0	1	NBF	0	3	1	144	1	positive	non febrile	1	healthy	0	healthy	0	healthy	0	healthy	0
310	-1.37	-1.39	0	0	-1.72	muea	3	3	1	38.2	1	11	89	12.2	4.34	11.2	0	0	0	29.7	68.5	1	3	25.8	37.7	0	11.4	341	0	2	MF	2	80	1	4880	2	positive	febrile	2	healthy	0	healthy	0	healthy	0	healthy	0
311	-0.12	-1.37	0	0	-0.81	Dibanda	1	3	1	36	0	14	95	6.3	3.1	7.2	1	1	2	18.4	59.5	1	1	23.2	39.1	0	14.7	78	1	0	MF	2	0	0		0	negative	non febrile	0	healthy	0	healthy	0	healthy	0	healthy	0
312	-0.12	-1.37	0	0	-0.81	ekona	2	2	1	35.9	0	10	70	7.3	1.11	8.9	1	1	2	24.5	67.8	0	2	25.2	37.3	0	13.2	61	1	1	EBF	1	0	0		0	negative	non febrile	0	healthy	0	healthy	0	healthy	0	healthy	0
313	2.93	-1.37	0	0	1.43	muea	3	3	1	36.5	0	15	85	12.3	4.1	10.5	0	1	3	27.5	67.2	1	1	25.2	38.1	0	12.4	180	0	0	NBF	0	4	1	246	1	positive	non febrile	1	healthy	0	healthy	0	healthy	0	healthy	0
314	2.7	-1.36	0	0	1.34	Dibanda	1	3	2	36.6	0	12	82	13.8	2.51	7.8	1	1	2	18.9	75.3	0	2	28.6	38	0	16.6	523	0	0	NBF	0	0	0		0	negative	non febrile	0	healthy	0	healthy	0	healthy	0	healthy	0
315	2.9	-1.35	0	0	1.52	Dibanda	1	2	1	36.1	0	13	90	6.1	2.95	7.3	1	1	2	19.9	67.7	1	1	24.7	36.6	0	13.2	131	1	0	MF	2	4	1	122	1	positive	non febrile	1	healthy	0	healthy	0	healthy	0	healthy	0
316	0.83	-1.35	0	0	-0.11	muea	3	2	2	36	0	12	83	9.8	3.22	8.5	1	1	2	23.3	72.4	1	1	26.3	36.4	0	13.3	206	0	0	NBF	0	4	1	196	1	positive	non febrile	1	healthy	0	healthy	0	healthy	0	healthy	0
317	-1.4	-1.35	0	0	-1.71	ekona	2	2	2	36.2	0	10	83	5.5	3.4	8.6	1	1	2	23.3	68.6	1	1	25.2	36.9	0	11.4	54	1	2	EBF	1	100	1	2750	2	positive	non febrile	1	healthy	0	healthy	0	healthy	0	healthy	0
318	-0.22	-1.35	0	0	-0.87	Dibanda	1	2	1	35.2	0	11	84	11.1	4.41	9.5	1	1	2	26.6	60.5	1	1	21.5	35.7	0	14.5	269	0	0	EBF	1	0	0		0	negative	non febrile	0	healthy	0	healthy	0	healthy	0	healthy	0
319	1.77	-1.35	0	0	0.59	ekona	2	1	2	36	0	5	64	7.6	3.49	9.6	1	1	2	25.5	73.2	0	2	27.5	37.6	0	13.2	162	0	0	NBF	0	0	0		0	negative	non febrile	0	healthy	0	healthy	0	healthy	0	healthy	0
320	-0.09	-1.35	0	0	-0.9	ekona	2	1	2	36.2	0	11	78	10.1	4.46	11.7	0	0	0	34.9	69.5	0	0	26.2	37.8	0	10.4	410	0	2	MF	2	40	1	2020	2	positive	non febrile	1	healthy	0	healthy	0	healthy	0	healthy	0
321	-0.59	-1.33	0	0	-1.14	ekona	2	1	2	37	0	6	65	13.8	3.01	7.6	1	1	2	20.5	68.4	0	2	25.2	37	0	12.2	347	0	1	MF	2	40	1	2760	2	positive	non febrile	1	healthy	0	healthy	0	healthy	0	healthy	0
322	-1.61	-1.33	0	0	-1.85	muea	3	3	1	36.1	0	11	90	12.6	2.94	7.9	1	1	2	19.8	67.4	1	1	26.8	39.8	0	13.2	310	0	0	MF	2	0	0		0	negative	non febrile	0	healthy	0	healthy	0	healthy	0	healthy	0
323	0.31	-1.33	0	0	-0.5	ekona	2	3	1	36.5	0	13	90	5.5	3.4	8.6	1	1	2	23.3	68.6	1	1	25.2	36.9	0	11.4	54	1	2	NBF	0	100	1	2750	2	positive	non febrile	1	healthy	0	healthy	0	healthy	0	healthy	0
324	1.12	-1.33	0	0	0.08	muea	3	3	1	36.8	0	14	90	8.6	3.72	8.6	1	1	2	22.4	60.4	1	1	23.1	38.3	0	12.7	197	0	0	EBF	1	0	0		0	negative	non febrile	0	healthy	0	healthy	0	healthy	0	healthy	0
325	0.44	-1.33	0	0	-0.5	Dibanda	1	1	1	36.4	0	8	77	6.3	4.57	8.9	1	1	2	23.8	52.1	1	1	19.4	37.3	0	14.3	492	0	0	EBF	1	0	0		0	negative	non febrile	0	healthy	0	healthy	0	healthy	0	healthy	0
326	-0.32	-1.33	0	0	-1.02	ekona	2	1	1	36	0	9	71	9.7	4.29	10	1	1	2	27.3	63.7	1	1	23.3	36.6	0	14.6	170	0	2	MF	2	0	0		0	negative	non febrile	0	healthy	0	healthy	0	healthy	0	healthy	0
327	0.31	-1.33	0	0	-0.5	muea	3	3	1	36	0	13	90	5.5	4.54	10.1	0	1	3	26.5	58.5	1	1	22.2	38.1	0	13	230	0	2	EBF	1	0	0		0	negative	non febrile	0	healthy	0	healthy	0	healthy	0	healthy	0
328	0.44	-1.33	0	0	-0.5	Dibanda	1	3	1	36	0	13	93	7.1	4.62	10.7	0	1	3	30.2	65.4	1	1	23.1	35.4	0	15.3	234	0	1	NBF	0	5	1	177.5	1	positive	non febrile	1	healthy	0	healthy	0	healthy	0	healthy	0
329	-0.59	-1.33	0	0	-1.14	muea	3	3	1	36.4	0	12	90	10.6	4.31	10.8	0	1	3	30.1	69.9	1	1	25	35.8	0	13.6	245	0	1	MF	2	0	0		0	negative	non febrile	0	healthy	0	healthy	0	healthy	0	healthy	0
330	2.28	-1.32	0	0	1.08	ekona	2	2	2	36.7	0	11	98	11.7	4.12	9.7	1	1	2	25.6	62.3	1	1	23.5	37.8	0	15.8	466	0	2	MF	2	0	0		0	negative	non febrile	0	healthy	0	healthy	0	healthy	0	healthy	0
331	-1.76	-1.32	0	0	-1.97	muea	3	3	1	37.5	1	10	86	7.2	3.67	10	1	1	2	25.5	69.6	1	1	27.2	39.2	0	12.8	197	0	1	NBF	0	0	0		0	negative	febrile	0	healthy	0	healthy	0	healthy	0	healthy	0
332	1	-1.31	0	0	-0.08	Dibanda	1	1	2	36.2	0	9	70	10.5	3.92	9.2	1	1	2	24.5	62.5	1	1	23.4	37.5	0	15.8	251	0	0	MF	2	0	0		0	negative	non febrile	0	healthy	0	healthy	0	healthy	0	healthy	0
333	-0.05	-1.26	0	0	-0.7	muea	3	2	2	36	0	11	83	7.9	4.55	10	1	1	2	26.1	57.5	1	1	21.9	38.3	0	15.1	273	0	1	EBF	1	0	0		0	negative	non febrile	0	healthy	0	healthy	0	healthy	0	healthy	0
334	-3.28	-1.25	0	0	-2.8	Dibanda	1	1	1	36	0	11	67	5.7	4.34	10.2	0	1	3	28.2	65	1	1	23.5	36.1	0	12.8	376	0	1	MF	2	0	0		0	negative	non febrile	0	wasted	1	healthy	0	underweight	1	malnourish	1
335	-0.63	-1.21	0	0	-1.14	muea	3	1	2	36.7	0	8	70	8	3.56	10.7	0	1	3	27.9	78.6	0	2	30	38.3	0	11	214	0	2	MF	2	80	1	3200	2	positive	non febrile	1	healthy	0	healthy	0	healthy	0	healthy	0
336	1.33	-1.18	0	0	0.34	ekona	2	2	2	36.8	0	12	81	4.8	2.76	5.7	1	1	1	16.7	60.8	1	1	20.6	34.1	0	13.5	90	1	0	MF	2	0	0		0	negative	non febrile	0	healthy	0	healthy	0	healthy	0	healthy	0
337	-1.13	-1.17	0	0	-1.37	Dibanda	1	1	2	36	0	8	71	7.5	4.8	8.6	1	1	2	22.6	47.2	1	1	17.9	38	0	13.4	363	0	0	MF	2	0	0		0	negative	non febrile	0	healthy	0	healthy	0	healthy	0	healthy	0
338	0.8	-1.17	0	0	-0.08	Dibanda	1	2	1	36	0	14	100	8.2	4.59	11.4	0	0	0	30.7	66.9	1	3	24.8	37.1	0	13.3	216	0	2	MF	2	14	1	574	1	positive	non febrile	1	healthy	0	healthy	0	healthy	0	healthy	0
339	-3.28	-1.15	0	0	-2.9	Dibanda	1	2	2	36.3	0	7	91	12.8	2.51	7.2	1	1	2	18.9	75.3	0	2	28.6	38	0	16.6	523	0	0	MF	2	4	1	256	1	positive	non febrile	1	wasted	1	healthy	0	underweight	1	malnourish	1
340	3.22	-1.15	0	0	2.01	muea	3	1	2	37	0	12	73	7.1	2.9	8.1	1	1	2	22.4	77.3	0	2	27.9	36.1	0	13.4	90	1	2	MF	2	0	0		0	negative	non febrile	0	healthy	0	healthy	0	healthy	0	healthy	0
341	0.36	-1.14	0	0	-0.47	Dibanda	1	2	1	36	0	10	83	12	2.51	7.5	1	1	2	18.9	75.3	0	2	28.6	38	0	16.6	523	0	0	MF	2	0	0		0	negative	non febrile	0	healthy	0	healthy	0	healthy	0	healthy	0
342	-0.99	-1.14	0	0	-1.31	muea	3	3	1	36.5	0	10	83	12.1	4.84	10.6	0	1	3	27.6	57.1	1	1	21.9	38.4	0	14.3	309	0	1	MF	2	0	0		0	negative	non febrile	0	healthy	0	healthy	0	healthy	0	healthy	0
343	0.96	-1.14	0	0	-0.08	ekona	2	3	1	36.8	0	10	76	8.5	4.11	10.7	0	1	3	29.2	71.1	1	1	26	36.6	0	11.1	276	0	2	MF	2	0	0		0	negative	non febrile	0	healthy	0	healthy	0	healthy	0	healthy	0
344	0.96	-1.14	0	0	-0.08	ekona	2	2	2	36.6	0	24	115	11.7	4.39	11.1	0	0	0	29.5	67.4	1	3	25.2	37.6	0	13.2	99	1	0	NBF	0	40	1	2340	2	positive	non febrile	1	healthy	0	healthy	0	healthy	0	healthy	0
345	-3.58	-1.14	0	0	-3.03	Dibanda	1	3	1	37.3	0	14	95	8.5	4.3	11.2	0	0	0	31.1	72.5	1	3	26	36	0	13.3	237	0	1	MF	2	0	0		0	negative	non febrile	0	wasted	1	healthy	0	underweight	1	malnourish	1
346	1.45	-1.11	0	0	0.49	Dibanda	1	3	1	36.5	0	14	92	5.5	2.71	14.6	0	0	0	18	66.7	1	3	53.8	81.1	0	12.5	164	0	3	EBF	1	0	0		0	negative	non febrile	0	healthy	0	healthy	0	healthy	0	healthy	0
347	0.34	-1.1	0	0	-0.33	muea	3	3	2	37	0	13	89	6.4	2.8	7.2	1	1	2	19.4	69.3	1	1	25.7	37.1	0	12.9	103	1	0	EBF	1	4	1	128	1	positive	non febrile	1	healthy	0	healthy	0	healthy	0	healthy	0
348	-1.36	-1.1	0	0	-1.48	Dibanda	1	2	1	37	0	13	92	7.7	3.5	8.7	1	1	2	25.3	72.3	1	1	24.8	34.3	0	12.5	381	0	0	NBF	0	3	1	115.5	1	positive	non febrile	1	healthy	0	healthy	0	healthy	0	healthy	0
349	1.42	-1.1	0	0	0.37	ekona	2	1	2	36.6	0	12	77	11.2	3.92	9.7	1	1	2	25	63.8	1	1	24.7	38.8	0	13.8	296	0	1	MF	2	0	0		0	negative	non febrile	0	healthy	0	healthy	0	healthy	0	healthy	0
350	0.24	-1.1	0	0	-0.5	ekona	2	1	1	36	0	8	69	7.5	4.42	10.4	0	1	3	27.7	62.7	1	1	23.5	37.5	0	14	184	0	1	MF	2	0	0		0	negative	non febrile	0	healthy	0	healthy	0	healthy	0	healthy	0
351	1.42	-1.1	0	0	0.37	ekona	2	1	2	36.5	0	7	50	8.8	4.16	10.8	0	1	3	28.9	69.5	0	2	25.9	37.3	0	11.2	385	0	2	MF	2	0	0		0	negative	non febrile	0	healthy	0	healthy	0	healthy	0	healthy	0
352	0.94	-1.1	0	0	-0.03	ekona	2	3	2	36.8	0	13	83	10.7	4.07	11	0	0	0	28.9	71.1	1	3	27	38	0	10.3	209	0	2	MF	2	40	1	2140	2	positive	non febrile	1	healthy	0	healthy	0	healthy	0	healthy	0
353	1.65	-1.07	0	0	0.61	Dibanda	1	2	1	36.3	0	8	70	7.3	4.52	9.1	1	1	2	24.6	54.5	1	1	20.1	36.9	0	16.7	284	0	0	MF	2	0	0		0	negative	non febrile	0	healthy	0	healthy	0	healthy	0	healthy	0
354	0.91	-1.07	0	0	0.08	muea	3	3	1	37.5	1	14	91	6.7	3.53	9.1	1	1	2	24.5	69.6	1	1	25.7	37.1	0	12.8	85	1	0	MF	2	0	0		0	negative	febrile	0	healthy	0	healthy	0	healthy	0	healthy	0
355	0.77	-1.07	0	0	-0.14	ekona	2	2	2	36	0	13	79	7.5	3.75	9.4	1	1	2	25.2	67.4	0	2	25	37.3	0	13.2	305	0	1	EBF	1	0	0		0	negative	non febrile	0	healthy	0	healthy	0	healthy	0	healthy	0
356	0.91	-1.07	0	0	0.08	muea	3	3	1	36.1	0	14	91	5	3.8	10.3	0	1	3	29.2	77.1	0	2	27.1	35.2	0	11.2	86	1	2	EBF	1	0	0		0	negative	non febrile	0	healthy	0	healthy	0	healthy	0	healthy	0
357	0.77	-1.07	0	0	-0.14	ekona	2	3	2	36	0	11	85	6.1	4.34	10.8	0	1	3	29.5	68	1	1	24.8	36.6	0	11.5	545	0	0	MF	2	40	1	1220	2	positive	non febrile	1	healthy	0	healthy	0	healthy	0	healthy	0
358	-1.39	-1.07	0	0	-1.51	ekona	2	2	1	35.8	0	5	78	4.5	4.38	11.2	0	0	0	34.5	72.1	1	3	25.5	35.5	0	13.4	428	0	3	MF	2	0	0		0	negative	non febrile	0	healthy	0	healthy	0	healthy	0	healthy	0
359	0.37	-1.05	0	0	-0.39	ekona	2	2	2	36	0	11	77	12.1	4.23	9.2	1	1	2	24.3	57.5	1	1	21.7	37.8	0	17.1	119	1	1	MF	2	0	0		0	negative	non febrile	0	healthy	0	healthy	0	healthy	0	healthy	0
360	0.98	-1.04	0	0	0.18	ekona	2	3	1	36	0	13	87	5.5	3.4	8.6	1	1	2	23.3	68.6	1	1	25.2	36.9	0	11.4	54	1	2	NBF	0	0	0		0	negative	non febrile	0	healthy	0	healthy	0	healthy	0	healthy	0
361	1.43	-1.03	0	0	0.31	Dibanda	1	1	1	37	0	3	49	9.2	2.91	9.7	1	1	2	26	89.5	0	2	33.3	37.3	0	12.4	255	0	1	MF	2	0	0		0	negative	non febrile	0	healthy	0	healthy	0	healthy	0	healthy	0
362	0.71	-1.03	0	0	-0.17	ekona	2	1	2	36.7	0	6	59	8.8	4.16	10.8	0	1	3	28.9	69.5	0	2	25.9	37.3	0	11.2	385	0	2	MF	2	40	1	1760	2	positive	non febrile	1	healthy	0	healthy	0	healthy	0	healthy	0
363	0.71	-1.03	0	0	-0.17	Dibanda	1	1	1	36.4	0	8	64	6.2	4.85	11.7	0	0	0	34.4	71.1	0	0	24.1	34	0	11.1	296	0	3	EBF	1	0	0		0	negative	non febrile	0	healthy	0	healthy	0	healthy	0	healthy	0
364	-0.39	-1.02	0	0	-0.86	ekona	2	3	2	36	0	15	92	8.6	3.19	8.6	1	1	2	22.8	71.6	1	1	26.9	37.7	0	12.7	368	0		MF	2	0	0		0	negative	non febrile	0	healthy	0	healthy	0	healthy	0	healthy	0
365	0.59	-1.02	0	0	-0.11	ekona	2	1	2	37.1	0	9	72	12.3	3.88	9.3	1	1	2	24	62.1	1	1	23.9	38.7	0	14.1	61	1	0	MF	2	0	0		0	negative	non febrile	0	healthy	0	healthy	0	healthy	0	healthy	0
366	1.54	-1.02	0	0	0.59	ekona	2	2	2	36	0	9	72	7.7	3.93	9.4	1	1	2	26.5	67.6	0	2	23.9	35.4	0	12.4	302	0	2	EBF	1	0	0		0	negative	non febrile	0	healthy	0	healthy	0	healthy	0	healthy	0
367	-0.47	-1.02	0	0	-0.87	muea	3	2	2	36	0	11	84	12.9	4.18	11.3	0	0	0	29.2	69.9	1	3	27	38.6	0	12	273	0	2	MF	2	160	1	10320	3	positive	non febrile	1	healthy	0	healthy	0	healthy	0	healthy	0
368	-5.37	-1.01	0	0	-4.45	Dibanda	1	1	1	37.5	1	5	70	11.4	3.89	10	1	1	2	26.7	68.8	0	2	25.7	37.4	0	14.6	400	0	1	NBF	0	0	0		0	negative	febrile	0	wasted	1	healthy	0	underweight	1	malnourish	1
369	1.42	-0.99	0	0	0.6	muea	3	1	2	36	0	10	72	6.4	4.1	9.9	1	1	2	25.2	61.5	1	1	24.1	39.2	0	15.1	131	1	1	EBF	1	0	0		0	negative	non febrile	0	healthy	0	healthy	0	healthy	0	healthy	0
370	0.66	-0.98	0	0	-0.07	ekona	2	1	2	35.7	0	6	62	13.8	3.86	8.1	1	1	2	21.9	56.9	1	1	20.9	36.9	0	14.3	285	0	0	MF	2	0	0		0	negative	non febrile	0	healthy	0	healthy	0	healthy	0	healthy	0
371	2.34	-0.98	0	0	1.25	Dibanda	1	2	1	37.1	0	8	72	11.6	3.99	10.6	0	1	3	28.9	72.5	0	2	26.5	36.6	0	12.5	126	1	1	NBF	0	0	0		0	negative	non febrile	0	healthy	0	healthy	0	healthy	0	healthy	0
372	1.42	-0.93	0	0	0.66	muea	3	2	1	36	0	10	73	8.3	4.12	7.9	1	1	2	20.6	50.1	1	1	19.1	38.3	0	14.8	303	0	2	EBF	1	3	1	124.5	1	positive	non febrile	1	healthy	0	healthy	0	healthy	0	healthy	0
373	-2.23	-0.93	0	0	-2.07	muea	3	2	1	36	0	8	78	8.3	4.26	10.3	0	1	3	27.6	65	1	1	24.1	37.3	0	13.7	209	0	2	MF	2	0	0		0	negative	non febrile	0	wasted	1	healthy	0	underweight	1	malnourish	1
374	1.43	-0.88	0	0	0.63	ekona	2	1	2	36	0	9	66	12.1	4.58	11.6	0	0	0	33.2	68.3	0	0	25.3	37.1	0	12.2	438	0	2	MF	2	0	0		0	negative	non febrile	0	healthy	0	healthy	0	healthy	0	healthy	0
375	0.04	-0.87	0	0	-0.5	ekona	2	1	1	36.6	0	6	67	7.9	4.03	9.6	1	1	2	27.6	68.7	0	2	23.8	34.7	0	11.4	387	0	1	NBF	0	400	1	15800	3	positive	non febrile	1	healthy	0	healthy	0	healthy	0	healthy	0
376	-0.11	-0.85	0	0	-0.56	Dibanda	1	2	1	37	0	9	79	9	6.9	9.6	1	1	2	30.1	66.9	1	1	13.9	20.8	1	13.3	738	0	0	MF	2	0	0		0	negative	non febrile	0	healthy	0	healthy	0	healthy	0	healthy	0
377	0.55	-0.85	0	0	-0.14	ekona	2	3	1	36.8	0	15	92	7	4.33	10.4	0	1	3	26.9	62.3	1	1	24	38.6	0	13.2	269	0	2	MF	2	0	0		0	negative	non febrile	0	healthy	0	healthy	0	healthy	0	healthy	0
378	-0.11	-0.85	0	0	-0.56	Dibanda	1	1	1	36	0	10	69	13	4.37	10.5	0	1	3	27.3	62.6	1	1	24	38.4	0	14.9	186	0	1	EBF	1	0	0		0	negative	non febrile	0	healthy	0	healthy	0	healthy	0	healthy	0
379	0.1	-0.85	0	0	-0.35	Dibanda	1	3	2	36.4	0	14	91	11.1	4.84	11.3	0	0	0	30.1	62.3	1	3	23.3	37.5	0	14.1	204	0	3	NBF	0	0	0		0	negative	non febrile	0	healthy	0	healthy	0	healthy	0	healthy	0
380	1.21	-0.83	0	0	0.37	muea	3	3	2	36.1	0	15	93	11.9	3.51	9.6	1	1	2	25.5	72.7	1	1	27.3	37.6	0	10.9	160	0	1	EBF	1	0	0		0	negative	non febrile	0	healthy	0	healthy	0	healthy	0	healthy	0
381	0.37	-0.83	0	0	-0.2	ekona	2	2	2	36	0	12	86	10	4.53	11.4	0	0	0	33.4	67.2	1	3	25.1	37.5	0	10.8	409	0	1	MF	2	0	0		0	negative	non febrile	0	healthy	0	healthy	0	healthy	0	healthy	0
382	2.68	-0.83	0	0	1.39	muea	3	3	2	36.5	0	17	93	11.4	4.75	12.9	0	0	0	33.2	69.9	1	3	27.1	38.8	0	12.8	240	0	2	NBF	0	0	0		0	negative	non febrile	0	healthy	0	healthy	0	healthy	0	healthy	0
383	1.44	-0.8	0	0	0.61	ekona	2	3	1	36.8	0	14	89	7.6	3.42	9.2	1	1	2	24.7	72.3	1	1	26.9	37.2	0	11	334	0	1	EBF	1	0	0		0	negative	non febrile	0	healthy	0	healthy	0	healthy	0	healthy	0
384	0.7	-0.8	0	0	0.08	Dibanda	1	2	1	36.3	0	10	73	8.3	4.46	9.5	1	1	2	24.4	54.8	1	1	21.3	38.9	0	16.6	252	0	0	MF	2	0	0		0	negative	non febrile	0	healthy	0	healthy	0	healthy	0	healthy	0
385	1.44	-0.8	0	0	0.61	muea	3	3	1	36.3	0	15	92	7.8	4.22	10.4	0	1	3	27.6	65.6	1	1	24.6	37.6	0	11.9	289	0	1	MF	2	0	0		0	negative	non febrile	0	healthy	0	healthy	0	healthy	0	healthy	0
386	0.7	-0.8	0	0	0.08	muea	3	3	1	36.3	0	14	92	11.2	4.85	11.7	0	0	0	30.4	62.7	1	3	24.1	38.4	0	13.1	199	0	2	MF	2	0	0		0	negative	non febrile	0	healthy	0	healthy	0	healthy	0	healthy	0
387	1.21	-0.79	0	0	0.31	Dibanda	1	2	2	36	0	12	85	8.7	2.8	7.7	1	1	2	21.9	78.5	0	2	27.5	35.1	0	16.1	209	0	0	MF	2	3	1	130.5	1	positive	non febrile	1	healthy	0	healthy	0	healthy	0	healthy	0
388	0.76	-0.79	0	0	0.22	ekona	2	2	1	37.4	0	18	105	9	4.01	10.4	0	1	3	27	67.4	1	1	25.9	38.5	0	12.4	248	0	2	NBF	0	0	0		0	negative	non febrile	0	healthy	0	healthy	0	healthy	0	healthy	0
389	1.77	-0.79	0	0	0.98	muea	3	2	1	36.1	0	11	76	7.3	4.11	10.8	0	1	3	28.4	69.2	0	2	26.2	38	0	11.3	99	1	2	MF	2	0	0		0	negative	non febrile	0	healthy	0	healthy	0	healthy	0	healthy	0
390	-0.77	-0.78	0	0	-0.92	muea	3	1	1	37	0	8	72	10.8	4.69	10.1	0	1	3	26.5	56.6	1	1	21.5	38.1	0	15.4	185	0	2	MF	2	2	1	108	1	positive	non febrile	1	healthy	0	healthy	0	healthy	0	healthy	0
391	1.66	-0.78	0	0	0.9	muea	3	1	1	37.4	0	10	72	9.8	4.47	10.3	0	1	3	27	60.6	1	1	23	38.1	0	16.2	287	0	0	NBF	0	0	0		0	negative	non febrile	0	healthy	0	healthy	0	healthy	0	healthy	0
392	-4.08	-0.78	0	0	-3.36	muea	3	1	1	36.8	0	6	72	7.3	4.33	10.8	0	1	3	28.5	66	1	1	24.9	37.8	0	17.7	232	0	2	MF	2	0	0		0	negative	non febrile	0	wasted	1	healthy	0	underweight	1	malnourish	1
393	-4.51	-0.77	0	0	-3.66	muea	3	1	2	36.4	0	6	71	9.8	2.63	5.5	1	1	1	14.3	54.5	1	1	20.9	38.4	0	16.6	157	0	0	MF	2	0	0		0	negative	non febrile	0	wasted	1	healthy	0	underweight	1	malnourish	1
394	1.65	-0.77	0	0	0.75	Dibanda	1	1	1	36.6	0	7	75	12.9	2.51	7.1	1	1	2	18.9	75.3	0	2	28.6	38	0	16.6	523	0	0	MF	2	0	0		0	negative	non febrile	0	healthy	0	healthy	0	healthy	0	healthy	0
395	0.48	-0.77	0	0	-0.06	ekona	2	1	1	37	0	7	66	12.4	4.26	10	1	1	2	26.6	62.6	1	1	23.4	37.5	0	13.1	348	0	3	MF	2	0	0		0	negative	non febrile	0	healthy	0	healthy	0	healthy	0	healthy	0
396	-0.14	-0.76	0	0	-0.46	muea	3	3	1	36.5	0	12	88	8.1	2.92	8.3	1	1	2	22.6	77.7	0	2	28.4	36.7	0	11.8	331	0	0	MF	2	0	0		0	negative	non febrile	0	healthy	0	healthy	0	healthy	0	healthy	0
397	2.28	-0.76	0	0	1.29	muea	3	3	1	36	0	15	88	10.4	4.1	10.2	0	1	3	27.5	67.1	1	1	24.8	37	0	15	153	0	1	MF	2	0	0		0	negative	non febrile	0	healthy	0	healthy	0	healthy	0	healthy	0
398	0.87	-0.73	0	0	0.33	muea	3	1	2	37	0	10	74	10.4	2.69	5.9	1	1	1	16.5	61.6	1	1	21.9	35.7	0	18.7	105	1	2	MF	2	3	1	156	1	positive	non febrile	1	healthy	0	healthy	0	healthy	0	healthy	0
399	1.33	-0.73	0	0	0.61	ekona	2	3	1	36.4	0	10	88	8.7	3.72	11.2	0	0	0	29.7	80	0	0	30.1	37.7	0	10.8	163	0	0	MF	2	6	1	261	1	positive	non febrile	1	healthy	0	healthy	0	healthy	0	healthy	0
400	2.29	-0.72	0	0	1.34	muea	3	2	1	36	0	13	82	11.2	3.41	8.9	1	1	2	24.2	71	0	2	26	36.7	0	11.2	347	0	1	EBF	1	4	1	224	1	positive	non febrile	1	healthy	0	healthy	0	healthy	0	healthy	0
401	1.1	-0.72	0	0	0.28	ekona	2	1	2	36.2	0	10	70	11.7	4.49	9.8	1	1	2	26.4	58.8	1	1	21.8	37.1	0	15.8	211	0	2	MF	2	0	0		0	negative	non febrile	0	healthy	0	healthy	0	healthy	0	healthy	0
402	-0.74	-0.72	0	0	-0.9	ekona	2	2	1	36	0	13	79	9	4.69	10.8	0	1	3	29.2	62.4	1	1	23	36.9	0	17.6	103	1	3	MF	2	0	0		0	negative	non febrile	0	healthy	0	healthy	0	healthy	0	healthy	0
403	2.95	-0.7	0	0	1.84	ekona	2	2	1	37.2	0	13	88	11.9	3.54	7	1	1	2	18	50.9	1	1	19.7	38.8	0	12.5	215	0	1	NBF	0	100	1	5950	3	positive	non febrile	1	healthy	0	healthy	0	healthy	0	healthy	0
404	1.3	-0.7	0	0	0.59	ekona	2	1	1	36.2	0	8	79	5.5	3.4	8.6	1	1	2	23.3	68.6	0	2	25.2	36.9	0	11.4	54	1	0	MF	2	40	1	1100	2	positive	non febrile	1	healthy	0	healthy	0	healthy	0	healthy	0
405	2.16	-0.7	0	0	1.24	muea	3	2	2	35.8	0	14	85	10.1	3.68	8.7	1	1	2	23.3	63.5	1	1	23.6	37.3	0	12.9	242	0	0	EBF	1	0	0		0	negative	non febrile	0	healthy	0	healthy	0	healthy	0	healthy	0
406	1.3	-0.7	0	0	0.59	Dibanda	1	1	2	35.4	0	9	63	9.5	3.93	9.3	1	1	2	24.8	63.2	1	1	23.6	37.5	0	15.6	261	0	0	NBF	0	0	0		0	negative	non febrile	0	healthy	0	healthy	0	healthy	0	healthy	0
407	0.34	-0.7	0	0	-0.11	Dibanda	1	3	2	36.5	0	13	94	8.3	3.62	9.3	1	1	2	24.6	68.1	1	1	25.6	37.8	0	12.3	275	0	0	MF	2	0	0		0	negative	non febrile	0	healthy	0	healthy	0	healthy	0	healthy	0
408	1.3	-0.7	0	0	0.59	Dibanda	1	1	1	37.1	0	8	71	10.7	4.34	9.5	1	1	2	25.3	58.5	1	1	21.8	37.5	0	16.8	318	0	0	NBF	0	4	1	214	1	positive	non febrile	1	healthy	0	healthy	0	healthy	0	healthy	0
409	-1.39	-0.7	0	0	-1.34	muea	3	2	2	37.1	0	9	78	9.2	4.18	10.3	0	1	3	26.5	63.5	1	1	24.6	38.8	0	12.9	209	0	2	MF	2	0	0		0	negative	non febrile	0	healthy	0	healthy	0	healthy	0	healthy	0
410	1.3	-0.7	0	0	0.59	ekona	2	2	1	37	0	10	76	8.8	4.16	10.8	0	1	3	28.9	69.5	0	2	25.9	37.3	0	11.2	385	0	2	MF	2	0	0		0	negative	non febrile	0	healthy	0	healthy	0	healthy	0	healthy	0
411	-5.89	-0.69	0	0	-4.7	muea	3	2	1	37.6	1	6	81	7.3	3.86	10	1	1	2	26.5	68.9	0	2	25.9	37.7	0	11.3	301	0	1	MF	2	0	0		0	negative	febrile	0	wasted	1	healthy	0	underweight	1	malnourish	1
412	-1.61	-0.67	0	0	-1.62	ekona	2	1	2	36	0	7	68	10.9	4.75	10.5	0	1	3	27.9	58.9	1	1	22.1	37.6	0	14.8	56	1	1	EBF	1	0	0		0	negative	non febrile	0	healthy	0	healthy	0	healthy	0	healthy	0
413	0.33	-0.64	0	0	-0.14	ekona	2	2	2	36.3	0	11	75	10.4	2.15	5.6	1	1	1	19.8	73.9	0	2	26	35.4	0	15.3	293	0	0	NBF	0	2	1	104	1	positive	non febrile	1	healthy	0	healthy	0	healthy	0	healthy	0
414	-0.33	-0.64	0	0	-0.56	Dibanda	1	2	1	36	0	10	78	7.3	4.48	11.5	0	0	0	32.6	72.9	0	0	25.6	35.2	0	14.8	305	0	1	EBF	1	0	0		0	negative	non febrile	0	healthy	0	healthy	0	healthy	0	healthy	0
415	2.34	-0.63	0	0	1.17	ekona	2	3	1	37.7	1	9	81	8.5	4.41	11.3	0	0	0	30.4	69	1	3	25.6	37.1	0	11.3	174	0	2	MF	2	0	0		0	negative	febrile	0	healthy	0	healthy	0	healthy	0	healthy	0
416	-0.16	-0.63	0	0	-0.5	ekona	2	3	2	36.2	0	17	95	9.2	4.61	11.3	0	0	0	29.2	63.5	1	0	24.5	38.6	0	14.7	150	0	2	MF	2	0	0		0	negative	non febrile	0	healthy	0	healthy	0	healthy	0	healthy	0
417	-0.16	-0.63	0	0	-0.5	ekona	2	3	2	36	0	13	92	11.9	4.49	11.7	0	0	0	32.1	71.6	1	3	26	36.4	0	11.9	578	0	2	MF	2	0	0		0	negative	non febrile	0	healthy	0	healthy	0	healthy	0	healthy	0
418	1.24	-0.61	0	0	0.58	muea	3	3	2	36.6	0	14	89	8	2.48	6.4	1	1	1	16.4	66.5	1	1	25.8	39	0	13.4	141	1	0	NBF	0	0	0		0	negative	non febrile	0	healthy	0	healthy	0	healthy	0	healthy	0
419	-0.5	-0.61	0	0	-0.67	Dibanda	1	3	2	36.9	0	18	99	12.1	3.85	10.2	0	1	3	28.9	75.3	0	2	26.4	35.2	0	12.8	199	0	1	MF	2	2	1	121	1	positive	non febrile	1	healthy	0	healthy	0	healthy	0	healthy	0
420	-1.07	-0.59	0	0	-1.06	Dibanda	1	3	1	37	0	14	96	12.7	3.48	5.2	1	1	1	25	72	1	1	14.9	20.8	1	11.8	811	0	0	MF	2	0	0		0	negative	non febrile	0	healthy	0	healthy	0	healthy	0	healthy	0
421	1.76	-0.59	0	0	0.77	Dibanda	1	3	1	36.7	0	16	98	8.5	5.92	8.2	1	1	2	31.6	67	1	1	13.8	20.7	1	11.6	623	0	0	MF	2	0	0		0	negative	non febrile	0	healthy	0	healthy	0	healthy	0	healthy	0
422	0.16	-0.56	0	0	-0.2	Dibanda	1	3	2	36	0	14	94	7.8	3.07	7.5	1	1	2	19.5	63.6	1	1	24.4	38.4	0	15.5	176	0	0	NBF	0	5	1	195	1	positive	non febrile	1	healthy	0	healthy	0	healthy	0	healthy	0
423	1.61	-0.56	0	0	0.89	muea	3	1	1	36.5	0	9	68	7.8	4.45	7.7	1	1	2	19.4	43.6	1	1	17.3	39.6	0	14.4	331	0	0	EBF	1	0	0		0	negative	non febrile	0	healthy	0	healthy	0	healthy	0	healthy	0
424	2.76	-0.56	0	0	1.81	Dibanda	1	2	1	36	0	13	71	9	4.47	10.2	0	1	3	29.1	65.2	1	1	22.8	35	0	12.8	288	0	0	NBF	0	3	1	135	1	positive	non febrile	1	healthy	0	healthy	0	healthy	0	healthy	0
425	-2.96	-0.56	0	0	-2.21	muea	3	3	2	36.3	0	11	94	11.7	4.3	10.6	0	1	3	28.6	66.7	1	1	24.6	37	0	12.5	349	0	2	EBF	1	0	0		0	negative	non febrile	0	wasted	1	healthy	0	underweight	1	malnourish	1
426	1.14	-0.56	0	0	0.6	muea	3	1	2	36.7	0	10	73	10.2	4.07	11.3	0	0	0	29.6	72.9	0	0	27.7	38.1	0	10.1	269	0	2	MF	2	0	0		0	negative	non febrile	0	healthy	0	healthy	0	healthy	0	healthy	0
427	-0.33	-0.54	0	0	-0.5	muea	3	3	1	37	0	13	93	8	4.5	10.1	0	1	3	27	60.1	1	1	22.4	37.4	0	14.5	283	0	1	MF	2	0	0		0	negative	non febrile	0	healthy	0	healthy	0	healthy	0	healthy	0
428	0.49	-0.54	0	0	0.08	muea	3	3	1	37	0	14	93	5.1	4.34	10.7	0	1	3	28.7	66.2	1	1	24.6	37.2	0	11.8	296	0	1	MF	2	0	0		0	negative	non febrile	0	healthy	0	healthy	0	healthy	0	healthy	0
429	0.88	-0.51	0	0	0.28	ekona	2	3	1	36.5	0	13	89	4.2	2.19	6.4	1	1	1	16.3	74.5	0	2	29.2	39.2	0	11.4	140	1	0	EBF	1	0	0		0	negative	non febrile	0	healthy	0	healthy	0	healthy	0	healthy	0
430	1.41	-0.51	0	0	0.62	ekona	2	2	2	36	0	12	84	8.2	4.4	11.1	0	0	0	29.9	68.1	1	3	25.2	37.1	0	13.1	391	0	2	MF	2	0	0		0	negative	non febrile	0	healthy	0	healthy	0	healthy	0	healthy	0
431	0.29	-0.48	0	0	-0.04	ekona	2	2	1	36.7	0	10	81	6.1	3.93	9.8	1	1	2	26.8	68.3	1	1	24.9	36.5	0	11.4	460	0	1	MF	2	40	1	1220	2	positive	non febrile	1	healthy	0	healthy	0	healthy	0	healthy	0
432	3.74	-0.48	0	0	2.54	ekona	2	1	2	36.8	0	9	62	8.8	4.16	10.8	0	1	3	28.9	69.5	0	2	25.9	37.3	0	11.2	385	0	1	NBF	0	6	1	264	1	positive	non febrile	1	healthy	0	healthy	0	healthy	0	healthy	0
433	2.06	-0.47	0	0	1.29	muea	3	3	1	36	0	15	89	9.9	4.84	12.4	0	0	0	32.8	67.8	1	3	25.6	37.8	0	12.3	187	0	2	MF	2	0	0		0	negative	non febrile	0	healthy	0	healthy	0	healthy	0	healthy	0
434	0.11	-0.42	0	0	-0.14	Dibanda	1	2	2	37.3	0	13	86	5.2	6.89	9.8	1	1	2	31.7	67.8	1	1	14.2	20.9	1	12.3	392	0	0	MF	2	0	0		0	negative	non febrile	0	healthy	0	healthy	0	healthy	0	healthy	0
435	1.58	-0.4	0	0	0.8	ekona	2	3	2	36	0	17	93	6.5	3.73	8.7	1	1	2	23	61.7	1	1	23.3	37.8	0	15.1	305	0	0	MF	2	40	1	1300	2	positive	non febrile	1	healthy	0	healthy	0	healthy	0	healthy	0
436	0.99	-0.4	0	0	0.4	ekona	2	2	2	36	0	12	74	4.1	4	9.7	1	1	2	25.1	62.9	1	1	24.2	38.6	0	13.9	229	0	1	MF	2	0	0		0	negative	non febrile	0	healthy	0	healthy	0	healthy	0	healthy	0
437	0.34	-0.4	0	0	-0.03	Dibanda	1	3	1	36.2	0	13	70	8.9	7.13	11	0	0	0	34.3	72	1	3	15.4	21.4	1	14.2	428	0	2	MF	2	4	1	178	1	positive	non febrile	1	healthy	0	healthy	0	healthy	0	healthy	0
438	2.15	-0.39	0	0	1.43	muea	3	1	1	36.3	0	10	70	6.8	3.24	7.7	1	1	2	20	61.9	1	1	23.7	38.5	0	16.8	56	1	0	EBF	1	0	0		0	negative	non febrile	0	healthy	0	healthy	0	healthy	0	healthy	0
439	-2.23	-0.37	0	0	-1.71	muea	3	2	2	36	0	10	86	5.8	4.22	10.5	0	1	3	27.8	66.1	1	1	24.8	37.7	0	11.8	249	0	2	NBF	0	12	1	348	1	positive	non febrile	1	wasted	1	healthy	0	healthy	0	malnourish	1
440	-0.66	-0.34	0	0	-0.59	ekona	2	3	1	36.2	0	12	84	4.8	3.84	10.4	0	1	3	27.3	71.2	1	1	27	38	0	11.1	311	0	0	MF	2	3	1	72	1	positive	non febrile	1	healthy	0	healthy	0	healthy	0	healthy	0
441	0.18	-0.33	0	0	-0.06	Dibanda	1	2	2	36.6	0	9	75	10.6	3.22	7.9	1	1	2	21	65.4	1	1	24.5	37.6	0	13.6	93	1	0	NBF	0	0	0		0	negative	non febrile	0	healthy	0	healthy	0	healthy	0	healthy	0
442	0.18	-0.33	0	0	-0.06	ekona	2	3	1	36.2	0	16	94	6.9	4	10.1	0	1	3	27.1	67.9	1	1	25.2	37.2	0	12.3	209	0	1	MF	2	0	0		0	negative	non febrile	0	healthy	0	healthy	0	healthy	0	healthy	0
443	0.61	-0.31	0	0	0.33	muea	3	1	2	37.5	1	10	75	8.1	4.16	10.9	0	1	3	29	69.9	0	2	26.2	37.5	0	12	123	1	2	EBF	1	20	1	810	1	positive	febrile	2	healthy	0	healthy	0	healthy	0	healthy	0
444	-0.52	-0.3	0	0	-0.47	Dibanda	1	2	1	34	0	14	92	6.4	3.85	9.1	1	1	2	25.2	65.5	1	1	23.6	36.1	0	12.7	183	0	0	MF	2	0	0		0	negative	non febrile	0	healthy	0	healthy	0	healthy	0	healthy	0
445	1.2	-0.3	0	0	0.62	Dibanda	1	3	2	36.2	0	14	80	9.8	4.31	9.8	1	1	2	26.7	62	1	1	22.7	36.7	0	15	161	0	0	MF	2	0	0		0	negative	non febrile	0	healthy	0	healthy	0	healthy	0	healthy	0
446	0.61	-0.3	0	0	0.22	ekona	2	3	1	36	0	14	88	8.3	4.88	10.7	0	1	3	27.9	57.2	1	1	21.9	38.3	0	14.3	276	0	1	MF	2	0	0		0	negative	non febrile	0	healthy	0	healthy	0	healthy	0	healthy	0
447	0.79	-0.29	0	0	0.37	muea	3	3	2	37	0	15	95	11.2	3.41	8.9	1	1	2	24.2	71	1	1	26	36.7	0	11.2	347	0	0	MF	2	0	0		0	negative	non febrile	0	healthy	0	healthy	0	healthy	0	healthy	0
448	-2.02	-0.29	0	0	-1.48	muea	3	3	2	36	0	12	95	7.4	4.75	10	1	1	2	29.7	62.6	1	1	23.1	37	0	14.9	277	0	2	NBF	0	0	0		0	negative	non febrile	0	wasted	1	healthy	0	healthy	0	malnourish	1
449	0.79	-0.29	0	0	0.37	muea	3	3	2	36.7	0	15	95	8.9	4.25	10.1	0	1	3	26.9	63.5	1	1	23.7	37.5	0	13.8	263	0	2	MF	2	6	1	267	1	positive	non febrile	1	healthy	0	healthy	0	healthy	0	healthy	0
450	0.29	-0.28	0	0	0.08	muea	3	3	1	36.8	0	14	94	8.6	3.92	11.2	0	0	0	29.3	74.9	0	0	28.5	38.2	0	12.1	248	0	2	NBF	0	3	1	129	1	positive	non febrile	1	healthy	0	healthy	0	healthy	0	healthy	0
451	0.94	-0.26	0	0	0.49	ekona	2	2	1	36.1	0	11	80	9.6	3.97	10.4	0	1	3	29.2	73.3	0	2	26.1	35.6	0	11.5	263	0	3	EBF	1	0	0		0	negative	non febrile	0	healthy	0	healthy	0	healthy	0	healthy	0
452	-4.76	-0.26	0	0	-3.47	muea	3	2	2	36.1	0	8	86	11.6	4.54	11.3	0	0	0	30.2	66.7	1	3	24.8	37.4	0	13.4	204	0	1	EBF	1	0	0		0	negative	non febrile	0	wasted	1	healthy	0	underweight	1	malnourish	1
453	-6.56	-0.25	0	0	-5.06	ekona	2	1	1	36.9	0	4	67	12	4.22	8.9	1	1	2	22.6	53.6	1	1	21	39.3	0	14.9	266	0	0	NBF	0	40	1	2400	2	positive	non febrile	1	wasted	1	healthy	0	underweight	1	malnourish	1
454	2.23	-0.23	0	0	1.56	ekona	2	1	1	36.5	0	8	67	11.2	3.92	9.7	1	1	2	25	63.8	1	1	24.7	38.8	0	13.8	296	0	0	MF	2	10	1	560	1	positive	non febrile	1	healthy	0	healthy	0	healthy	0	healthy	0
455	-0.4	-0.23	0	0	-0.35	muea	3	2	1	37.5	1	11	85	11.6	3.89	9.7	1	1	2	23.8	61.4	1	1	24.9	40.7	0	11.6	87	1	1	NBF	0	0	0		0	negative	febrile	0	healthy	0	healthy	0	healthy	0	healthy	0
456	0.84	-0.23	0	0	0.48	Dibanda	1	2	2	36	0	14	92	4.5	4.1	10.1	0	1	3	27.9	68.2	1	1	24.6	36.2	0	12.3	192	0	1	EBF	1	0	0		0	negative	non febrile	0	healthy	0	healthy	0	healthy	0	healthy	0
457	0.58	-0.23	0	0	0.35	ekona	2	3	2	37	0	14	93	5.4	4.14	10.7	0	1	3	27.6	66.8	1	1	25.8	38.7	0	11.7	428	0	1	MF	2	0	0		0	negative	non febrile	0	healthy	0	healthy	0	healthy	0	healthy	0
458	-1.5	-0.23	0	0	-1.14	Dibanda	1	2	2	36.8	0	10	78	6.4	4.37	10.8	0	1	3	29.7	68.1	1	1	24.7	36.3	0	12.3	221	0	1	MF	2	0	0		0	negative	non febrile	0	healthy	0	healthy	0	healthy	0	healthy	0
459	-0.1	-0.21	0	0	-0.14	Dibanda	1	2	1	36.2	0	11	76	11.9	2.51	7.1	1	1	2	18.9	75.3	0	2	28.6	38	0	16.6	523	0	0	MF	2	0	0		0	negative	non febrile	0	healthy	0	healthy	0	healthy	0	healthy	0
460	1.66	-0.21	0	0	1.15	muea	3	1	1	36.5	0	10	72	9	4.26	10.9	0	1	3	28.9	67.9	0	2	25.5	37.7	0	12.3	291	0	2	EBF	1	0	0		0	negative	non febrile	0	healthy	0	healthy	0	healthy	0	healthy	0
461	-1.53	-0.17	0	0	-1.17	muea	3	2	1	37.2	0	8	75	12.5	3.55	8.5	1	1	2	21.5	60.5	1	1	23.9	39.7	0	15.4	64	1	0	EBF	1	504	1	31500	3	positive	non febrile	1	healthy	0	healthy	0	healthy	0	healthy	0
462	0.13	-0.17	0	0	-0.03	ekona	2	3	1	36.7	0	11	77	8.6	3.19	8.6	1	1	2	22.8	71.6	1	1	26.9	37.7	0	12.7	368	0		MF	2	0	0		0	negative	non febrile	0	healthy	0	healthy	0	healthy	0	healthy	0
463	-1.45	-0.14	0	0	-1.17	muea	3	1	1	36.3	0	7	69	12.9	5.43	14.8	0	0	0	36.7	67.6	0	0	27.2	40.3	0	13	213	0	2	MF	2	80	1	5160	3	positive	non febrile	1	healthy	0	healthy	0	healthy	0	healthy	0
464	0.7	-0.13	0	0	0.48	Dibanda	1	1	2	36.6	0	12	57	5.4	3.28	10.5	0	1	3	28.5	86.9	0	1	32	36.8	0	14.1	311	0	1	MF	2	0	0		0	negative	non febrile	0	healthy	0	healthy	0	healthy	0	healthy	0
465	-0.12	-0.13	0	0	-0.1	muea	3	3	1	36.5	0	13	92	9	4.67	12.8	0	0	0	32.3	69.2	1	3	27.4	39.6	0	11.3	243	0	3	EBF	1	0	0		0	negative	non febrile	0	healthy	0	healthy	0	healthy	0	healthy	0
466	4.04	-0.12	0	0	2.98	ekona	2	3	2	37.8	1	16	94	5.1	3.34	8.6	1	1	2	24.2	72.7	1	1	25.7	35.5	0	14	91	1	0	MF	2	40	1	1020	2	positive	febrile	2	healthy	0	healthy	0	healthy	0	healthy	0
467	1.24	-0.1	0	0	0.87	ekona	2	2	1	36	0	9	78	8.9	4.9	11.7	0	0	0	32.6	66.6	1	3	23.8	35.8	0	13.4	313	0	2	EBF	1	0	0		0	negative	non febrile	0	healthy	0	healthy	0	healthy	0	healthy	0
468	-0.75	-0.09	0	0	-0.47	ekona	2	3	1	36	0	14	86	6.9	4.34	10.3	0	1	3	27.6	63.8	1	1	23.7	37.3	0	16.3	68	1	2	MF	2	0	0		0	negative	non febrile	0	healthy	0	healthy	0	healthy	0	healthy	0
469	0.44	-0.09	0	0	0.28	ekona	2	2	1	36.1	0	11	76	11.1	4.02	10.4	0	1	3	26.6	66.2	1	1	25.8	39	0	13.5	571	0	1	MF	2	0	0		0	negative	non febrile	0	healthy	0	healthy	0	healthy	0	healthy	0
470	-0.75	-0.09	0	0	-0.47	ekona	2	2	2	36.7	0	11	76	9.9	5.8	11.1	0	0	0	38.8	67	0	0	19.1	28.6	1	14.2	452	0	3	MF	2	0	0		0	negative	non febrile	0	healthy	0	healthy	0	healthy	0	healthy	0
471	1.21	-0.08	0	0	0.75	ekona	2	2	2	37	0	13	82	5	2.86	7.7	1	1	2	21.5	75.3	0	2	26.9	35.8	0	12.8	120	1	0	MF	2	0	0		0	negative	non febrile	0	healthy	0	healthy	0	healthy	0	healthy	0
472	1.83	-0.08	0	0	1.17	Dibanda	1	3	1	36.5	0	14	92	5.8	6.45	10.1	0	1	3	27.4	73.5	0	2	15.6	21.3	1	9.2	250	0	1	MF	2	0	0		0	negative	non febrile	0	healthy	0	healthy	0	healthy	0	healthy	0
473	0.55	-0.08	0	0	0.31	ekona	2	1	1	36	0	6	61	10.7	4.33	11.4	0	0	0	29.7	68.8	0	0	26.3	38.3	0	11.4	76	1	1	MF	2	40	1	2140	2	positive	non febrile	1	healthy	0	healthy	0	healthy	0	healthy	0
474	0.81	-0.04	0	0	0.59	ekona	2	1	2	36.9	0	5	56	8.1	4.07	8.4	1	1	2	21.1	51.9	1	1	20.6	39.8	0	16.4	291	0	0	NBF	0	0	0		0	negative	non febrile	0	healthy	0	healthy	0	healthy	0	healthy	0
475	1.69	-0.04	0	0	1.24	Dibanda	1	2	2	36.3	0	14	88	8.8	7.38	10.5	0	1	3	32.6	71.3	1	1	14.2	19.9	1	11.9	785	0	1	MF	2	0	0		0	negative	non febrile	0	healthy	0	healthy	0	healthy	0	healthy	0
476	1.69	-0.04	0	0	1.24	ekona	2	2	2	36.8	0	14	87	12.1	4.94	12	0	0	0	32.2	65.2	1	3	24.2	37.2	0	15.4	133	1	1	EBF	1	0	0		0	negative	non febrile	0	healthy	0	healthy	0	healthy	0	healthy	0
477	-0.9	-0.03	0	0	-0.59	muea	3	3	2	36.1	0	12	90	9.4	4.24	10	1	1	2	25.7	60.8	1	1	23.5	38.9	0	17.1	269	0	2	MF	2	0	0		0	negative	non febrile	0	healthy	0	healthy	0	healthy	0	healthy	0
478	-2.24	-0.02	0	0	-1.48	muea	3	3	2	36	0	12	96	8.1	2.92	8.3	1	1	2	22.6	77.7	0	2	28.4	36.7	0	11.8	331	0	0	MF	2	0	0		0	negative	non febrile	0	wasted	1	healthy	0	healthy	0	malnourish	1
479	1.36	-0.02	0	0	0.9	muea	3	3	2	36	0	16	96	7.4	3.75	9.4	1	1	2	23.6	63.1	1	1	25	39.8	0	14.8	242	0	0	EBF	1	0	0		0	negative	non febrile	0	healthy	0	healthy	0	healthy	0	healthy	0
480	0.09	-0.02	0	0	0.08	ekona	2	3	1	36.9	0	14	95	11.7	4.27	10.1	0	1	3	26.7	62.6	1	1	23.6	37.8	0	13.1	199	0	0	MF	2	40	1	2340	2	positive	non febrile	1	healthy	0	healthy	0	healthy	0	healthy	0
481	0.09	-0.02	0	0	0.08	Dibanda	1	1	2	36.4	0	10	69	10.6	4.2	10.2	0	1	3	28.6	68.6	0	2	24.2	35.6	0	13.1	245	0	1	NBF	0	0	0		0	negative	non febrile	0	healthy	0	healthy	0	healthy	0	healthy	0
482	0.84	-0.02	0	0	0.61	ekona	2	3	1	37.2	0	15	95	5.2	4.13	10.2	0	1	3	27.7	67.3	1	1	24.6	36.8	0	12.4	65	1	0	NBF	0	40	1	1040	2	positive	non febrile	1	healthy	0	healthy	0	healthy	0	healthy	0
483	0.09	-0.02	0	0	0.08	Dibanda	1	2	1	36	0	10	85	8.5	4.41	10.6	0	1	3	29.1	66.1	1	1	24	36.4	0	13.5	189	0	1	EBF	1	0	0		0	negative	non febrile	0	healthy	0	healthy	0	healthy	0	healthy	0
484	0.84	-0.02	0	0	0.61	muea	3	3	1	36.5	0	15	95	9.7	4.27	11.7	0	0	0	30.3	71.1	1	3	27.4	38.6	0	11.1	104	1	2	NBF	0	3	1	145.5	1	positive	non febrile	1	healthy	0	healthy	0	healthy	0	healthy	0
485	-1.28	0	0	0	-0.92	muea	3	1	1	36.5	0	8	74	7	3.11	8.6	1	1	2	23.9	77.1	0	2	27.6	35.9	0	11.9	271	0	0	MF	2	20	1	700	1	positive	non febrile	1	healthy	0	healthy	0	healthy	0	healthy	0
486	1.19	0	0	0	0.9	Dibanda	1	1	2	36	0	9	71	8.1	4.22	8.7	1	1	2	23.1	54.9	1	1	20.6	37.6	0	15.6	215	0	0	MF	2	5	1	202.5	1	positive	non febrile	1	healthy	0	healthy	0	healthy	0	healthy	0
487	1.95	0	0	0	1.47	muea	3	1	2	36.4	0	8	63	11.7	3.79	9.1	1	1	2	23.2	61.3	1	1	24	39.2	0	14.3	259	0	2	MF	2	0	0		0	negative	non febrile	0	healthy	0	healthy	0	healthy	0	healthy	0
488	1.19	0	0	0	0.9	ekona	2	1	2	36.6	0	11	61	11.4	4.15	10.6	0	1	3	27.7	66.8	1	1	25.5	38.2	0	13.4	218	0	1	NBF	0	0	0		0	negative	non febrile	0	healthy	0	healthy	0	healthy	0	healthy	0
489	0.86	0.01	0	0	0.64	Dibanda	1	2	2	36	0	14	99	8.2	2.64	6.3	1	1	1	18.3	62	1	1	23.8	38.6	0	15.9	147	1	0	NBF	0	0	0		0	negative	non febrile	0	healthy	0	healthy	0	healthy	0	healthy	0
490	0.29	0.01	0	0	0.26	ekona	2	2	2	36.5	0	11	82	4.9	2.75	7	1	1	2	21.6	78.9	0	2	25.4	32.4	0	18.2	243	0	0	MF	2	40	1	980	1	positive	non febrile	1	healthy	0	healthy	0	healthy	0	healthy	0
491	-0.32	0.01	0	0	-0.14	ekona	2	3	1	36	0	11	79	5.6	3.13	9.2	1	1	2	24.4	78.2	0	2	29.3	37.7	0	11	40	1	1	MF	2	0	0		0	negative	non febrile	0	healthy	0	healthy	0	healthy	0	healthy	0
492	0.29	0.01	0	0	0.26	ekona	2	1	1	36.7	0	6	85	9.6	7.21	10.5	0	1	3	31.9	72.1	0	2	14.5	20.2	1	11	493	0	0	MF	2	40	1	1920	2	positive	non febrile	1	healthy	0	healthy	0	healthy	0	healthy	0
493	0.29	0.01	0	0	0.26	ekona	2	3	2	36.8	0	15	92	5.2	4.39	11	0	0	0	29.7	67.8	1	3	25	37	0	12.3	215	0	0	MF	2	0	0		0	negative	non febrile	0	healthy	0	healthy	0	healthy	0	healthy	0
494	-2.04	0.02	0	0	-1.49	Dibanda	1	2	1	36.1	0	9	76	8.2	8.14	11.7	0	0	0	36	68.8	0	0	14.3	20.8	1	11.3	410	0	3	EBF	1	0	0		0	negative	non febrile	0	wasted	1	healthy	0	healthy	0	malnourish	1
495	-0.96	0.03	0	0	-0.62	ekona	2	2	1	36	0	10	80	10.6	4.41	9.3	1	1	2	24.8	56.4	1	1	21	37.5	0	15.4	101	1	1	EBF	1	0	0		0	negative	non febrile	0	healthy	0	healthy	0	healthy	0	healthy	0
496	0.57	0.06	0	0	0.4	Dibanda	1	2	2	36	0	13	86	8.2	4.24	9.4	1	1	2	24.9	58.9	1	1	22.1	37.7	0	14.8	359	0	0	EBF	1	0	0		0	negative	non febrile	0	healthy	0	healthy	0	healthy	0	healthy	0
497	-0.09	0.06	0	0	-0.03	ekona	2	1	1	36.6	0	9	69	7.7	4.15	10.7	0	1	3	30.7	73.2	0	2	25.7	35.3	0	13.9	214	0	2	MF	2	0	0		0	negative	non febrile	0	healthy	0	healthy	0	healthy	0	healthy	0
498	-0.09	0.06	0	0	-0.03	Dibanda	1	2	2	36	0	13	85	8	3.99	10.9	0	1	3	29.6	74.4	0	2	27.3	36.8	0	12.2	334	0	1	MF	2	28	1	1120	2	positive	non febrile	1	healthy	0	healthy	0	healthy	0	healthy	0
499	-0.09	0.06	0	0	-0.03	ekona	2	3	1	37	0	17	93	8.2	4.07	10.9	0	1	3	29	71.4	1	1	26.7	37.5	0	11.9	249	0	2	MF	2	40	1	1640	2	positive	non febrile	1	healthy	0	healthy	0	healthy	0	healthy	0
500	-1.14	0.06	0	0	-0.69	muea	3	3	1	36	0	11	88	10.6	4.24	11.3	0	0	0	28.8	68	1	3	26.6	39.2	0	11.5	374	0	2	MF	2	0	0		0	negative	non febrile	0	healthy	0	healthy	0	healthy	0	healthy	0
501	-0.65	0.08	0	0	-0.35	muea	3	2	1	36.3	0	11	86	6.8	3.96	8.1	1	1	2	22.1	56	1	1	20.4	36.6	0	16.5	269	0	0	MF	2	0	0		0	negative	non febrile	0	healthy	0	healthy	0	healthy	0	healthy	0
502	-1.76	0.08	0	0	-1.14	muea	3	2	1	36.2	0	10	86	6.2	4.34	9.7	1	1	2	26.4	61	1	1	22.3	36.7	0	15.2	234	0	2	MF	2	0	0		0	negative	non febrile	0	healthy	0	healthy	0	healthy	0	healthy	0
503	-1.04	0.11	0	0	-0.6	ekona	2	1	1	36	0	6	59	8.8	4.16	10.8	0	1	3	28.9	69.5	0	2	25.9	37.3	0	11.2	385	0	2	MF	2	0	0		0	negative	non febrile	0	healthy	0	healthy	0	healthy	0	healthy	0
504	-0.97	0.12	0	0	-0.47	Dibanda	1	2	2	34	0	12	85	11.5	2.51	7.4	1	1	2	18.9	75.3	0	2	28.6	38	0	16.6	523	0	0	MF	2	0	0		0	negative	non febrile	0	healthy	0	healthy	0	healthy	0	healthy	0
505	-0.39	0.16	0	0	-0.17	Dibanda	1	1	2	37.5	1	7	73	8	4.8	7	1	1	2	21.1	79	0	2	26.1	33.1	0	15.3	255	0	0	MF	2	3	1	120	1	positive	febrile	2	healthy	0	healthy	0	healthy	0	healthy	0
506	0.64	0.25	0	0	0.61	muea	3	3	1	37	0	15	96	4.7	2.32	6.7	1	1	1	18.1	78.2	0	2	28.8	37	0	12.5	126	1	0	NBF	0	6	1	141	1	positive	non febrile	1	healthy	0	healthy	0	healthy	0	healthy	0
507	0.37	0.25	0	0	0.37	muea	3	3	2	36.5	0	15	97	8.1	2.92	8.3	1	1	2	22.6	77.7	0	2	28.4	36.7	0	11.8	331	0	0	NBF	0	160	1	6480	3	positive	non febrile	1	healthy	0	healthy	0	healthy	0	healthy	0
508	-0.12	0.25	0	0	0.08	Dibanda	1	1	1	36.1	0	6	62	8.1	3.06	8.8	1	1	2	23.7	77.6	0	2	28.7	37.1	0	11.9	425	0	0	NBF	0	3	1	121.5	1	positive	non febrile	1	healthy	0	healthy	0	healthy	0	healthy	0
509	-4.22	0.25	0	0	-2.99	ekona	2	1	1	36.7	0	13	58	6.4	4.07	9.6	1	1	2	26.5	65.3	1	1	23.5	36.2	0	16.2	340	0	1	MF	2	0	0		0	negative	non febrile	0	wasted	1	healthy	0	underweight	1	malnourish	1
510	-0.12	0.28	0	0	0.1	muea	3	3	2	38.2	1	13	91	4.8	2.98	7.3	1	1	2	19.3	65	1	1	24.4	37.8	0	13.7	76	1	0	MF	2	0	0		0	negative	febrile	0	healthy	0	healthy	0	healthy	0	healthy	0
511	-2.78	0.28	0	0	-1.71	muea	3	2	2	36.5	0	10	88	8.1	2.92	8.3	1	1	2	22.6	77.7	0	2	28.4	36.7	0	11.8	331	0	0	NBF	0	0	0		0	negative	non febrile	0	wasted	1	healthy	0	healthy	0	malnourish	1
512	1.46	0.28	0	0	1.24	Dibanda	1	2	1	36.4	0	13	80	8	6.52	9.5	1	1	2	30	72.1	0	2	14.5	20.2	1	11.8	744	0	0	MF	2	0	0		0	negative	non febrile	0	healthy	0	healthy	0	healthy	0	healthy	0
513	-1.53	0.28	0	0	-0.87	muea	3	2	2	37.4	0	11	88	9.8	4.57	11.6	0	0	0	30.7	67.3	1	3	25.3	37.7	0	12.4	320	0	2	MF	2	80	1	3920	2	positive	non febrile	1	healthy	0	healthy	0	healthy	0	healthy	0
514	2.68	0.31	0	0	2.07	ekona	2	2	2	36.4	0	9	73	8.3	4.71	11.1	0	0	0	29.8	63.3	1	3	23.5	37.2	0	13.8	329	0	2	MF	2	0	0		0	negative	non febrile	0	healthy	0	healthy	0	healthy	0	healthy	0
515	2.49	0.39	0	0	2.08	ekona	2	2	1	36.3	0	12	85	6.5	3.49	9.7	1	1	2	26.2	75.3	0	2	27.7	37	0	12.1	320	0	1	MF	2	0	0		0	negative	non febrile	0	healthy	0	healthy	0	healthy	0	healthy	0
516	1.69	0.4	0	0	1.36	Dibanda	1	2	2	36.3	0	12	80	6	4.71	11.5	0	0	0	34.7	103.6	0	0	24.4	23.6	1	14.6	204	0	3	EBF	1	0	0		0	negative	non febrile	0	healthy	0	healthy	0	healthy	0	healthy	0
517	1.46	0.44	0	0	1.33	ekona	2	2	2	36	0	10	74	7.7	4.39	9.1	1	1	2	24.7	56.4	1	1	20.7	36.8	0	17.4	291	0	1	MF	2	0	0		0	negative	non febrile	0	healthy	0	healthy	0	healthy	0	healthy	0
518	0.09	0.44	0	0	0.34	Dibanda	1	2	1	36.2	0	10	78	6	4.84	9.7	1	1	2	27.8	57.6	1	1	20	34.8	0	18.9	250	0	0	MF	2	0	0		0	negative	non febrile	0	healthy	0	healthy	0	healthy	0	healthy	0
519	0.96	0.44	0	0	0.99	ekona	2	3	2	36.6	0	17	102	8.3	3.95	10	1	1	2	26.5	67.3	1	1	25.3	37.7	0	13.3	169	0	1	EBF	1	0	0		0	negative	non febrile	0	healthy	0	healthy	0	healthy	0	healthy	0
520	-0.81	0.5	0	0	-0.34	muea	3	2	2	36.5	0	11	86	10.6	4.61	10.9	0	1	3	28.2	61.2	1	1	23.6	38.6	0	13.4	160	0	2	NBF	0	80	1	4240	2	positive	non febrile	1	healthy	0	healthy	0	healthy	0	healthy	0
521	-2.1	0.51	0	0	-1.14	muea	3	3	1	36.2	0	12	97	7.2	4.3	10.7	0	1	3	27.2	63.4	1	1	24.8	39.3	0	13.8	240	0	0	NBF	0	0	0		0	negative	non febrile	0	wasted	1	healthy	0	healthy	0	malnourish	1
522	0.44	0.51	0	0	0.61	ekona	2	2	1	36.9	0	10	71	8.8	4.16	10.8	0	1	3	28.9	69.5	0	2	25.9	37.3	0	11.2	385	0		NBF	0	40	1	1760	2	positive	non febrile	1	healthy	0	healthy	0	healthy	0	healthy	0
523	-1.16	0.51	0	0	-0.5	muea	3	3	1	36.5	0	13	97	7.9	3.96	10.8	0	1	3	29.1	73.5	0	2	27.2	37.1	0	11.6	276	0	2	NBF	0	0	0		0	negative	non febrile	0	healthy	0	healthy	0	healthy	0	healthy	0
524	1.14	0.51	0	0	1.09	muea	3	3	1	36.6	0	16	97	12	4.42	11.3	0	0	0	28.9	65.5	1	3	25.5	39.1	0	13.6	234	0	2	NBF	0	0	0		0	negative	non febrile	0	healthy	0	healthy	0	healthy	0	healthy	0
525	2.24	0.53	0	0	2.01	ekona	2	3	1	37	0	11	75	8.8	4.27	10.8	0	1	3	28.9	67.8	1	1	25.2	37.3	0	12.3	232	0	2	NBF	0	0	0		0	negative	non febrile	0	healthy	0	healthy	0	healthy	0	healthy	0
526	-0.22	0.54	0	0	0.28	Dibanda	1	2	1	36	0	7	73	10.5	3.56	8.2	1	1	2	21.8	61.3	1	1	23	37.6	0	15.2	176	0	0	MF	2	0	0		0	negative	non febrile	0	healthy	0	healthy	0	healthy	0	healthy	0
527	-1.43	0.54	0	0	-0.47	Dibanda	1	2	1	36	0	14	89	7.9	3.75	9.6	1	1	2	25.3	67.7	1	1	25.6	37.9	0	12.3	299	0	0	MF	2	0	0		0	negative	non febrile	0	healthy	0	healthy	0	healthy	0	healthy	0
528	-2.61	0.55	0	0	-1.62	ekona	2	3	2	36.5	0	14	86	6.5	3.78	7.7	1	1	2	20.4	54.2	1	1	20.3	37.7	0	13.8	134	1	0	EBF	1	0	0		0	negative	non febrile	0	wasted	1	healthy	0	healthy	0	malnourish	1
529	0.87	0.55	0	0	0.91	ekona	2	2	1	36	0	9	70	12.8	4.52	10.3	0	1	3	26.6	59	1	1	22.7	38.7	0	19.4	327	0	2	MF	2	0	0		0	negative	non febrile	0	healthy	0	healthy	0	healthy	0	healthy	0
530	-1.19	0.56	0	0	-0.4	ekona	2	3	1	36.6	0	12	92	8.3	3.85	10.5	0	1	3	28.2	73.3	0	2	27.2	37.2	0	11.6	983	0	2	EBF	1	0	0		0	negative	non febrile	0	healthy	0	healthy	0	healthy	0	healthy	0
531	-2	0.58	0	0	-1.17	muea	3	2	1	37	0	8	77	8.1	2.92	8.3	1	1	2	22.6	77.7	0	2	28.4	36.7	0	11.8	331	0	0	NBF	0	0	0		0	negative	non febrile	0	healthy	0	healthy	0	healthy	0	healthy	0
532	2.19	0.59	0	0	1.9	muea	3	1	1	36.8	0	11	74	8.5	4.39	10.6	0	1	3	26.8	61.2	1	1	24.1	39.5	0	13.4	187	0	2	EBF	1	0	0		0	negative	non febrile	0	healthy	0	healthy	0	healthy	0	healthy	0
533	-0.13	0.61	0	0	0.22	muea	3	1	1	36	0	7	65	5.2	2.41	6.8	1	1	1	19.2	79.9	0	2	28.2	35.4	0	15.1	183	0	2	NBF	0	5	1	130	1	positive	non febrile	1	healthy	0	healthy	0	healthy	0	healthy	0
534	0.34	0.61	0	0	0.59	ekona	2	1	2	36.6	0	8	61	6.4	4.14	9.4	1	1	2	25.6	62	1	1	22.7	36.7	0	15.9	214	0	0	MF	2	0	0		0	negative	non febrile	0	healthy	0	healthy	0	healthy	0	healthy	0
535	-0.66	0.61	0	0	-0.11	Dibanda	1	2	2	37.5	1	12	89	6.1	3.8	10.6	0	1	3	27.5	72.5	1	1	27.8	38.5	0	11.7	335	0	1	NBF	0	21	1	640.5	1	positive	febrile	2	healthy	0	healthy	0	healthy	0	healthy	0
536	2.52	0.66	0	0	2.22	muea	3	3	1	36.5	0	16	90	8.1	2.92	8.3	1	1	2	22.6	77.7	0	2	28.4	36.7	0	11.8	331	0	0	EBF	1	0	0		0	negative	non febrile	0	healthy	0	healthy	0	healthy	0	healthy	0
537	0.21	0.66	0	0	0.64	ekona	2	2	2	36.4	0	11	85	9.2	3.47	9.3	1	1	2	25.1	72.4	1	1	26.8	37	0	12.5	85	1		MF	2	0	0		0	negative	non febrile	0	healthy	0	healthy	0	healthy	0	healthy	0
538	1.84	0.71	0	0	1.7	Dibanda	1	1	1	36.4	0	6	57	8.7	3.62	6.3	1	1	1	28.7	79.3	0	2	17.4	21.9	1	10.9	229	0	0	EBF	1	0	0		0	negative	non febrile	0	healthy	0	healthy	0	healthy	0	healthy	0
539	-1.66	0.75	0	0	-0.47	Dibanda	1	1	2	36.5	0	14	70	5	6.7	8.6	1	1	2	26.6	62.1	1	1	12.8	20.6	1	14.1	392	0	0	MF	2	0	0		0	negative	non febrile	0	healthy	0	healthy	0	healthy	0	healthy	0
540	0.24	0.77	0	0	0.61	muea	3	3	1	36	0	15	98	8.1	2.92	8.3	1	1	2	22.6	77.7	0	2	28.4	36.7	0	11.8	331	0	0	MF	2	0	0		0	negative	non febrile	0	healthy	0	healthy	0	healthy	0	healthy	0
541	0.24	0.77	0	0	0.61	muea	3	3	1	36.4	0	15	98	7.5	4	10.3	0	1	3	27.6	69.2	1	1	25.7	37.3	0	12.9	404	0	2	EBF	1	0	0		0	negative	non febrile	0	healthy	0	healthy	0	healthy	0	healthy	0
542	2.1	0.79	0	0	1.86	ekona	2	2	1	36.6	0	10	65	5.5	3.4	8.6	1	1	2	23.3	68.6	0	2	25.2	36.9	0	11.4	54	1	0	MF	2	20	1	550	1	positive	non febrile	1	healthy	0	healthy	0	healthy	0	healthy	0
543	3.3	0.79	0	0	2.71	muea	3	3	2	36	0	20	99	11	3.92	10.5	0	1	3	26.2	67	1	1	26.7	40	0	12.5	327	0	1	MF	2	0	0		0	negative	non febrile	0	healthy	0	healthy	0	healthy	0	healthy	0
544	-0.07	0.79	0	0	0.37	muea	3	3	2	37	0	15	99	12.4	4.5	11.3	0	0	0	29.3	65.3	1	3	25.1	38.5	0	11.9	165	0	2	NBF	0	4	1	248	1	positive	non febrile	1	healthy	0	healthy	0	healthy	0	healthy	0
545	-0.33	0.88	0	0	0.31	Dibanda	1	3	2	36.7	0	14	102	9.6	4.11	10.8	0	1	3	28.5	69.4	1	1	26.2	37.8	0	11.3	269	0	2	EBF	1	0	0		0	negative	non febrile	0	healthy	0	healthy	0	healthy	0	healthy	0
546	-0.1	0.95	0	0	0.33	muea	3	1	2	36.3	0	10	78	11.5	4.71	10.3	0	1	3	25	53.1	1	1	21.8	41.2	0	14	165	0	1	MF	2	0	0		0	negative	non febrile	0	healthy	0	healthy	0	healthy	0	healthy	0
547	4.7	0.95	0	0	4.22	muea	3	1	2	36	0	15	78	9	4.41	12.7	0	0	0	32.2	73.2	0	0	28.7	39.4	0	11.6	433	0	2	NBF	0	0	0		0	negative	non febrile	0	healthy	0	healthy	0	healthy	0	healthy	0
548	-0.12	0.96	0	0	0.62	Dibanda	1	3	1	36	0	13	84	12.7	2.51	7.3	1	1	2	18.9	75.3	0	2	28.6	38	0	16.6	523	0	0	MF	2	0	0		0	negative	non febrile	0	healthy	0	healthy	0	healthy	0	healthy	0
549	1.72	0.96	0	0	1.77	Dibanda	1	3	2	37.9	1	10	84	7.6	3.77	9.5	1	1	2	25.7	68.2	1	1	25.1	36.9	0	10.6	255	0	0	EBF	1	0	0		0	negative	febrile	0	healthy	0	healthy	0	healthy	0	healthy	0
550	-1.25	0.96	0	0	-0.08	Dibanda	1	3	1	36	0	13	87	6.4	8.46	9.8	1	1	2	30.8	57.7	1	1	11.5	20	1	12.3	616	0	0	EBF	1	0	0		0	negative	non febrile	0	healthy	0	healthy	0	healthy	0	healthy	0
551	2.28	0.98	0	0	2.15	ekona	2	1	2	36.4	0	9	64	13.3	4.72	10.5	0	1	3	26.9	57.1	1	1	22.2	39	0	15.2	234	0	1	MF	2	40	1	2660	2	positive	non febrile	1	healthy	0	healthy	0	healthy	0	healthy	0
552	0.61	0.99	0	0	0.91	muea	3	1	2	36.5	0	10	75	8.1	2.92	8.3	1	1	2	22.6	77.7	0	2	28.4	36.7	0	11.8	331	0	0	MF	2	0	0		0	negative	non febrile	0	healthy	0	healthy	0	healthy	0	healthy	0
553	-0.3	0.99	0	0	0.4	ekona	2	2	1	36	0	8	76	9.3	4.61	11.5	0	0	0	34.7	66.8	1	0	24.9	37.4	0	10.8	90	1	2	EBF	1	0	0		0	negative	non febrile	0	healthy	0	healthy	0	healthy	0	healthy	0
554	1.33	1.01	0	0	1.56	Dibanda	1	1	1	36	0	10	74	9	4.16	8.7	1	1	2	23.7	57	1	1	20.9	36.7	0	16.2	345	0	0	EBF	1	0	0		0	negative	non febrile	0	healthy	0	healthy	0	healthy	0	healthy	0
555	-0.37	1.01	0	0	0.35	muea	3	2	1	37.5	1	12	89	7.4	3.69	10	1	1	2	25.2	68.5	1	1	27.1	39.6	0	13	98	1	0	MF	2	0	0		0	negative	febrile	0	healthy	0	healthy	0	healthy	0	healthy	0
556	1.88	1.06	0	0	1.86	muea	3	3	2	36.1	0	18	100	5.6	3.95	10.6	0	1	3	26.9	68.2	1	1	26.8	39.4	0	11.4	147	1	2	MF	2	4	1	112	1	positive	non febrile	1	healthy	0	healthy	0	healthy	0	healthy	0
557	-0.29	1.06	0	0	0.37	ekona	2	2	2	36.5	0	13	89	5.8	4.49	10.9	0	1	3	29.5	65.8	1	1	24.2	36.9	0	14.4	515	0	0	MF	2	0	0		0	negative	non febrile	0	healthy	0	healthy	0	healthy	0	healthy	0
558	0.55	1.16	0	0	0.9	muea	3	1	1	37	0	10	77	11.7	4.5	9.2	1	1	2	23.1	51.4	1	1	20.4	39.8	0	13.4	255	0	2	EBF	1	98	1	5733	3	positive	non febrile	1	healthy	0	healthy	0	healthy	0	healthy	0
559	-4.26	1.16	0	0	-2.64	Dibanda	1	1	1	36.3	0	8	71	10.2	3.49	10.1	0	1	3	28.6	82.2	0	2	28.9	35.3	0	12.7	123	1	1	MF	2	2	1	102	1	positive	non febrile	1	wasted	1	healthy	0	underweight	1	malnourish	1
560	-2	1.16	0	0	-0.92	Dibanda	1	1	1	36.5	0	25	128	4.2	3.92	11	0	0	0	30.4	77.8	0	0	28	36.1	0	10.3	169	0	2	EBF	1	0	0		0	negative	non febrile	0	healthy	0	healthy	0	healthy	0	healthy	0
561	0.17	1.17	0	0	0.94	ekona	2	2	1	36.5	0	14	85	4.5	2.56	5.8	1	1	1	17.8	69.9	1	1	14.8	21.3	1	10.4	340	0	0	MF	2	0	0		0	negative	non febrile	0	healthy	0	healthy	0	healthy	0	healthy	0
562	-0.34	1.17	0	0	0.62	Dibanda	1	1	2	36	0	9	72	13.1	2.38	6	1	1	1	18.3	68.8	0	2	25.2	36.8	0	11.3	205	0	0	NBF	0	0	0		0	negative	non febrile	0	healthy	0	healthy	0	healthy	0	healthy	0
563	0.91	1.22	0	0	1.34	ekona	2	1	2	37.9	1	7	63	12	4.22	8.9	1	1	2	22.6	53.6	1	1	21	39.3	0	14.9	266	0	1	MF	2	0	0		0	negative	febrile	0	healthy	0	healthy	0	healthy	0	healthy	0
564	-0.33	1.24	0	0	0.49	Dibanda	1	1	2	36	0	10	67	7.5	4.8	8.6	1	1	2	22.6	47.2	1	1	17.9	38	0	13.4	363	0	0	MF	2	11	1	412.5	1	positive	non febrile	1	healthy	0	healthy	0	healthy	0	healthy	0
565	1.78	1.3	0	0	1.94	muea	3	3	1	36	0	18	100	10.7	4.03	9.4	1	1	2	24.6	61.1	1	1	23.3	38.2	0	13.4	243	0	1	EBF	1	0	0		0	negative	non febrile	0	healthy	0	healthy	0	healthy	0	healthy	0
566	-1.79	1.3	0	0	-0.5	ekona	2	3	1	35.8	0	13	100	5.5	4.41	11.3	0	0	0	34.3	68.8	1	3	25.6	37.2	0	11.3	336	0	2	MF	2	80	1	2200	2	positive	non febrile	1	healthy	0	healthy	0	healthy	0	healthy	0
567	1.12	1.32	0	0	1.56	muea	3	2	1	36.3	0	14	90	7.7	3.32	7.7	1	1	2	21.5	65	1	1	23.1	35.8	0	12	188	0	0	EBF	1	0	0		0	negative	non febrile	0	healthy	0	healthy	0	healthy	0	healthy	0
568	0.31	1.32	0	0	0.98	Dibanda	1	2	1	34	0	10	80	4.2	3.96	9.3	1	1	2	25.9	65.6	1	1	23.4	35.9	0	14.4	30	1	0	MF	2	0	0		0	negative	non febrile	0	healthy	0	healthy	0	healthy	0	healthy	0
569	0.31	1.32	0	0	0.98	muea	3	2	1	36	0	13	90	10.4	4.18	10	1	1	2	26.1	62.6	1	1	23.9	38.3	0	14.9	231	0	2	EBF	1	0	0		0	negative	non febrile	0	healthy	0	healthy	0	healthy	0	healthy	0
570	0.31	1.32	0	0	0.98	ekona	2	2	2	37	0	14	75	12.4	3.46	10.2	0	1	3	27.7	80.2	0	2	29.4	36.8	0	12.2	338	0		MF	2	0	0		0	negative	non febrile	0	healthy	0	healthy	0	healthy	0	healthy	0
571	0.27	1.32	0	0	0.9	ekona	2	2	2	36	0	12	81	6.1	3.88	10.5	0	1	3	28.7	74	0	2	27	36.5	0	10.7	490	0	2	MF	2	0	0		0	negative	non febrile	0	healthy	0	healthy	0	healthy	0	healthy	0
572	-1.62	1.37	0	0	-0.63	muea	3	1	2	37.6	1	9	79	8	4.28	10.6	0	1	3	28	65.5	1	1	24.7	37.8	0	15.3	269	0	2	EBF	1	5	1	200	1	positive	febrile	2	healthy	0	healthy	0	healthy	0	healthy	0
573	-1.1	1.38	0	0	0.28	Dibanda	1	3	2	36.3	0	14	85	7.6	4.05	10.9	0	1	3	29.3	72.4	1	1	26.9	37.2	0	11	119	1	1	MF	2	0	0		0	negative	non febrile	0	healthy	0	healthy	0	healthy	0	healthy	0
574	-0.92	1.43	0	0	-0.06	muea	3	1	2	36	0	9	76	8.3	3.49	7.8	1	1	2	20.4	58.6	1	1	22.3	38.2	0	14.9	108	1	0	EBF	1	40	1	1660	2	positive	non febrile	1	healthy	0	healthy	0	healthy	0	healthy	0
575	-0.09	1.52	0	0	0.99	Dibanda	1	2	1	36	0	16	101	11.6	4.99	9.7	1	1	2	26	52.3	1	1	19.4	37.3	0	12.2	104	1	0	MF	2	0	0		0	negative	non febrile	0	healthy	0	healthy	0	healthy	0	healthy	0
576	-1.19	1.52	0	0	0.26	ekona	2	1	2	36.8	0	8	55	8.8	4.16	10.8	0	1	3	28.9	69.5	0	2	25.9	37.3	0	11.2	385	0	1	MF	2	0	0		0	negative	non febrile	0	healthy	0	healthy	0	healthy	0	healthy	0
577	1.37	1.55	0	0	1.65	muea	3	1	1	37	0	11	78	10.1	4.01	8.5	1	1	2	22.4	56.1	1	1	21.1	37.9	0	16.5	291	0	2	MF	2	3	1	151.5	1	positive	non febrile	1	healthy	0	healthy	0	healthy	0	healthy	0
578	-0.37	1.56	0	0	0.61	Dibanda	1	3	1	36	0	15	101	9.2	3.44	10.9	0	1	3	23.4	68.3	1	1	31.6	46.5	0	12.2	365	0	1	MF	2	0	0		0	negative	non febrile	0	healthy	0	healthy	0	healthy	0	healthy	0
579	-0.96	1.57	0	0	0.07	Dibanda	1	2	2	36.3	0	10	77	4.9	7.69	9.7	1	1	2	31.2	65.3	1	1	12.6	19.3	1	12.8	503	0	0	EBF	1	0	0		0	negative	non febrile	0	healthy	0	healthy	0	healthy	0	healthy	0
580	0.77	1.59	0	0	1.39	ekona	2	3	1	36.7	0	16	86	8.6	3.19	8.6	1	1	2	22.8	71.6	1	1	26.9	37.7	0	12.7	368	0		MF	2	0	0		0	negative	non febrile	0	healthy	0	healthy	0	healthy	0	healthy	0
581	2.03	1.59	0	0	2.29	muea	3	1	2	37.2	0	12	78	6.7	4.45	9.1	1	1	2	23.9	53.9	1	1	20.4	38	0	12.9	320	0	0	NBF	0	0	0		0	negative	non febrile	0	healthy	0	healthy	0	healthy	0	healthy	0
582	0.58	1.59	0	0	1.24	muea	3	2	2	36.5	0	14	92	8.7	4.04	9.3	1	1	2	24.1	59.9	1	1	23	38.5	0	15.5	188	0	1	EBF	1	0	0		0	negative	non febrile	0	healthy	0	healthy	0	healthy	0	healthy	0
583	0.91	1.63	0	0	1.56	muea	3	2	1	37.2	0	14	91	6.8	3.9	9.6	1	1	2	26.1	67.1	1	1	24.6	36.7	0	13.3	469	0	0	MF	2	0	0		0	negative	non febrile	0	healthy	0	healthy	0	healthy	0	healthy	0
584	-1.62	1.74	0	0	0.41	ekona	2	1	2	36.5	0	11	69	11.2	2.19	5.2	1	1	1	16.7	71.9	0	2	23.7	33.1	0	23.7	133	1	1	MF	2	0	0		0	negative	non febrile	0	healthy	0	healthy	0	healthy	0	healthy	0
585	-0.82	1.74	0	0	0.64	Dibanda	1	2	2	37	0	14	88	10.4	3.87	9.9	1	1	2	28	72.5	1	1	25.5	35.3	0	125	226	0	0	MF	2	0	0		0	negative	non febrile	0	healthy	0	healthy	0	healthy	0	healthy	0
586	-0.75	1.78	0	0	0.93	ekona	2	1	1	36.6	0	5	64	12	3.43	10.2	0	1	3	27	78.9	0	2	29.7	37.7	0	13.1	177	0	2	NBF	0	2	1	120	1	positive	non febrile	1	healthy	0	healthy	0	healthy	0	healthy	0
587	1.63	1.79	0	0	2.01	muea	3	1	2	37.2	0	12	80	10.1	4.01	8.5	1	1	2	22.4	56.1	1	1	21.1	37.9	0	16.5	291	0	0	MF	2	0	0		0	negative	non febrile	0	healthy	0	healthy	0	healthy	0	healthy	0
588	0.61	1.79	0	0	1.21	ekona	2	1	1	36	0	8	67	13.9	4.83	11	0	0	0	33.5	63.2	1	3	22.7	36	0	15.6	275	0	3	EBF	1	0	0		0	negative	non febrile	0	healthy	0	healthy	0	healthy	0	healthy	0
589	-0.67	1.83	0	0	0.77	Dibanda	1	1	2	36.7	0	6	67	5	3.62	7.6	1	1	2	19.5	54.1	1	1	20.9	38.9	0	16.7	248	0	0	MF	2	0	0		0	negative	non febrile	0	healthy	0	healthy	0	healthy	0	healthy	0
590	4.04	1.87	0	0	4.19	muea	3	1	2	36.5	0	14	77	8	4.57	9.7	1	1	2	24.9	54.6	1	1	21.2	38.9	0	14.7	225	0	0	MF	2	160	1	6400	3	positive	non febrile	1	healthy	0	healthy	0	healthy	0	healthy	0
591	-0.58	1.92	0	0	0.8	Dibanda	1	2	1	35.8	0	7	67	7.3	4.58	9.1	1	1	2	23.9	52.3	1	1	19.8	38	0	14.2	309	0	1	MF	2	0	0		0	negative	non febrile	0	healthy	0	healthy	0	healthy	0	healthy	0
592	-1.24	1.94	0	0	0.28	ekona	2	1	1	37.1	0	6	65	9.9	3.43	9.9	1	1	2	26.8	78.3	0	2	28.8	36.9	0	11.7	330	0	1	EBF	1	0	0		0	negative	non febrile	0	healthy	0	healthy	0	healthy	0	healthy	0
593	0.7	1.94	0	0	1.56	Dibanda	1	1	1	36.1	0	10	83	7.3	4.25	10.5	0	1	3	28.5	67.2	0	2	24.7	36.8	0	10.8	255	0	2	MF	2	3	1	109.5	1	positive	non febrile	1	healthy	0	healthy	0	healthy	0	healthy	0
594	-0.48	1.95	0	0	0.99	Dibanda	1	2	2	36	0	10	78	11.2	3.49	6.9	1	1	1	18.2	52.4	1	1	19.7	37.9	0	14.2	252	0	0	MF	2	0	0		0	negative	non febrile	0	healthy	0	healthy	0	healthy	0	healthy	0
595	1.11	2.01	0	0	2.02	ekona	2	3	2	37.7	1	14	87	8.5	4.05	7.9	1	1	2	21.9	64.3	1	1	19.5	36	0	17.7	104	1	0	MF	2	40	1	1700	2	positive	febrile	2	healthy	0	healthy	0	healthy	0	healthy	0
596	1.06	2.19	0	0	1.91	Dibanda	1	2	1	37	0	14	96	8	3.99	10.9	0	1	3	29.6	74.4	0	2	27.3	36.8	0	12.2	334	0	2	MF	2	0	0		0	negative	non febrile	0	healthy	0	healthy	0	healthy	0	healthy	0
597	-1.38	2.23	0	0	0.62	Dibanda	1	3	1	36.3	0	13	85	10.8	4.28	7.6	1	1	2	19.6	46	1	1	17.7	38.7	0	13.7	349	0	0	MF	2	0	0		0	negative	non febrile	0	healthy	0	healthy	0	healthy	0	healthy	0
598	0.08	2.23	0	0	1.51	Dibanda	1	2	1	36	0	8	83	9.2	3.72	8.6	1	1	2	22.6	60.8	1	1	23.1	38	0	16.2	332	0	0	MF	2	3	1	138	1	positive	non febrile	1	healthy	0	healthy	0	healthy	0	healthy	0
599	0.16	2.25	0	0	1.24	muea	3	2	2	36	0	14	94	7.5	3.47	9	1	1	2	24.9	72	1	1	25.9	36.1	0	13.4	133	1	2	MF	2	0	0		0	negative	non febrile	0	healthy	0	healthy	0	healthy	0	healthy	0
600		2.44	0	0	1.51	Dibanda	1	3	2	36.2	0	15	101	8	3.99	10.9	0	1	3	29.6	74.4	0	2	27.3	36.8	0	12.2	334	0	1	MF	2	0	0		0	negative	non febrile	0	healthy	0	healthy	0	healthy	0	healthy	0
601	-2.47	2.58	0	0	-0.67	ekona	2	1	2	36.9	0	7	69	13.6	3.67	8.9	1	1	2	23.3	63.5	1	1	24.2	38.1	0	16.4	275	0	0	NBF	0	40	1	2720	2	positive	non febrile	1	wasted	1	healthy	0	healthy	0	malnourish	1
602	-0.52	2.61	0	0	1.09	Dibanda	1	3	1	36.5	0	16	105	7.3	3.86	10	1	1	2	26.8	69.5	1	1	25.9	37.3	0	10.4	438	0	1	NBF	0	13	1	474.5	1	positive	non febrile	1	healthy	0	healthy	0	healthy	0	healthy	0
603	-4.61	2.63	0	0	-1.37	ekona	2	1	2	37	0	5	65	11.1	3.24	8.8	1	1	2	21.4	66.3	1	1	27.1	41.1	0	14.3	106	1	0	EBF	1	0	0		0	negative	non febrile	0	wasted	1	healthy	0	healthy	0	malnourish	1
604		2.65	0	0	0.94	Dibanda	1	3	1	36	0	16	98	13.1	2.61	7.1	1	1	2	18	69.2	1	1	27.2	39.4	0	13.7	69	1	0	MF	2	4	1	262	1	positive	non febrile	1	healthy	0	healthy	0	healthy	0	healthy	0
605		2.65	0	0	1.77	Dibanda	1	2	1	36.9	0	14	91	10.7	4.09	10.7	0	1	3	29	71	0	2	26.1	36.8	0	12	199	0	1	MF	2	0	0		0	negative	non febrile	0	healthy	0	healthy	0	healthy	0	healthy	0
606	0.66	2.68	0	0	2.03	ekona	2	2	1	36.9	0	15	89	9.2	3.47	9.3	1	1	2	25.1	72.4	1	1	26.8	37	0	12.5	85	1		EBF	1	0	0		0	negative	non febrile	0	healthy	0	healthy	0	healthy	0	healthy	0
607	2.12	2.87	0	0	3.02	ekona	2	2	2	36	0	10	75	10.1	4.4	11	0	0	0	29.3	66.3	1	3	24.8	37.5	0	13.4	183	0	2	MF	2	0	0		0	negative	non febrile	0	healthy	0	healthy	0	healthy	0	healthy	0
608	-1.8	3.11	0	0	0.05	muea	3	1	1	36.5	0	9	82	12.2	4.91	11.6	0	0	0	30.7	62.7	1	3	23.6	37.7	0	12.2	240	0	2	MF	2	40	1	2440	2	positive	non febrile	1	healthy	0	healthy	0	healthy	0	healthy	0
609	-0.12	3.18	0	0	1.56	Dibanda	1	3	1	36.2	0	25	119	6.8	4.14	11.8	0	0	0	32.6	78.9	0	0	28.5	36.1	0	15.3	315	0	3	EBF	1	0	0		0	negative	non febrile	0	healthy	0	healthy	0	healthy	0	healthy	0
610	-1.88	3.28	0	0	0.77	ekona	2	1	1	37.1	0	8	67	8.2	3.67	9.8	1	1	2	24.5	66.9	1	1	26.7	40	0	10.8	172	0	1	NBF	0	0	0		0	negative	non febrile	0	healthy	0	healthy	0	healthy	0	healthy	0
611	2.9	3.29	0	0	3.53	muea	3	1	1	36.2	0	13	79	7.7	4.37	10.8	0	1	3	28.7	65.7	1	1	24.7	37.6	0	12.7	345	0	1	EBF	1	40	1	1540	2	positive	non febrile	1	healthy	0	healthy	0	healthy	0	healthy	0
612	-0.52	3.4	0	0	1.53	ekona	2	3	2	36	0	13	87	4.3	3.8	8.1	1	1	2	22.9	60.5	1	1	21.3	35.3	0	17.2	211	0	0	NBF	0	100	1	2150	2	positive	non febrile	1	healthy	0	healthy	0	healthy	0	healthy	0
613	-1.48	3.48	0	0	0.33	muea	3	1	2	36.3	0	10	84	9.2	4.16	10.4	0	1	3	26.3	63.3	1	1	25	39.5	0	13.8	429	0	2	MF	2	0	0		0	negative	non febrile	0	healthy	0	healthy	0	healthy	0	healthy	0
614	-2.34	3.61	0	0	0.05	muea	3	2	2	37	0	11	92	8.1	2.92	8.3	1	1	2	22.6	77.7	0	2	28.4	36.7	0	11.8	331	0	0	MF	2	40	1	1620	2	positive	non febrile	1	wasted	1	healthy	0	healthy	0	malnourish	1
615	-0.92	3.88	0	0	1.24	Dibanda	1	3	2	37	0	10	67	5.7	4.05	8.7	1	1	2	23.5	58.1	1	1	21.4	37	0	14.1	158	0	0	MF	2	8	1	228	1	positive	non febrile	1	healthy	0	healthy	0	healthy	0	healthy	0
616		3.91	0	0	2.89	Dibanda	1	3	1	34	0	14	96	7.5	4.61	11.4	0	0	0	30.9	67.1	1	3	24.7	36.8	0	12.4	223	0	3	NBF	0	5	1	187.5	1	positive	non febrile	1	healthy	0	healthy	0	healthy	0	healthy	0
617	-5.51	3.92	0	0	-1.85	muea	3	3	1	36.8	0	11	110	4.8	3.04	8.9	1	1	2	24.2	79.8	0	2	29.2	36.7	0	15.1	123	1	0	NBF	0	0	0		0	negative	non febrile	0	wasted	1	healthy	0	healthy	0	malnourish	1
618		4.11	0	0	2.24	Dibanda	1	1	2	36.7	0	8	72	8	4.17	8.6	1	1	2	23.4	56.2	1	1	20.6	36.7	0	15.5	273	0	0	MF	2	0	0		0	negative	non febrile	0	healthy	0	healthy	0	healthy	0	healthy	0
619	-2.03	4.32	0	0	0.33	muea	3	1	2	36	0	10	86	10.3	4.87	10.7	0	1	3	26.4	54.4	1	1	21.9	40.5	0	15.7	215	0	1	EBF	1	40	1	2060	2	positive	non febrile	1	wasted	1	healthy	0	healthy	0	malnourish	1
620	-0.94	4.42	0	0	1.56	Dibanda	1	3	2	36	0	11	84	5.6	1.01	5.6	1	1	1	15.8	67.6	1	1	25.7	38.2	0	12.4	122	1	0	EBF	1	0	0		0	negative	non febrile	0	healthy	0	healthy	0	healthy	0	healthy	0
621		4.54	0	0	2.24	Dibanda	1	2	2	36	0	15	63	6.3	3.4	9.4	1	1	2	26.2	77.1	0	2	27.6	35.8	0	14.9	240	0	0	MF	2	0	0		0	negative	non febrile	0	healthy	0	healthy	0	healthy	0	healthy	0
622	-0.36	4.56	0	0	2.3	Dibanda	1	3	2	36.6	0	19	113	4.7	4.13	10.1	0	1	3	27.2	66.1	1	1	24.4	37.1	0	11.8	143	1	1	MF	2	0	0		0	negative	non febrile	0	healthy	0	healthy	0	healthy	0	healthy	0
623	-1.97	4.61	0	0	1.41	ekona	2	2	1	35.9	0	10	79	11.6	4.11	10.7	0	1	3	28.4	69.3	0	2	26	37.6	0	14.5	240	0	3	EBF	1	0	0		0	negative	non febrile	0	healthy	0	healthy	0	healthy	0	healthy	0
624	0.98	4.74	0	0	2.76	muea	3	1	2	36	0	13	87	9.9	4.15	9.9	1	1	2	25.9	62.5	1	1	23.8	38.2	0	14	489	0	0	NBF	0	0	0		0	negative	non febrile	0	healthy	0	healthy	0	healthy	0	healthy	0
625		4.76	0	0	3.04	Dibanda	1	2	1	36	0	13	79	5.6	4.15	9.5	1	1	2	25.9	62.5	1	1	22.8	36.6	0	14.9	225	0	0	MF	2	0	0		0	negative	non febrile	0	healthy	0	healthy	0	healthy	0	healthy	0
626	-1.4	5.1	0	0	1.86	muea	3	3	2	37.2	0	18	115	7.7	3.27	8.7	1	1	2	22.6	69.2	1	1	26.6	38.4	0	12.9	122	1	0	EBF	1	0	0		0	negative	non febrile	0	healthy	0	healthy	0	healthy	0	healthy	0
627	-2.59	5.16	0	0	0.33	muea	3	1	2	36.5	0	10	88	9.9	4.15	9.9	1	1	2	25.9	62.5	1	1	23.8	38.2	0	14	489	0	0	MF	2	0	0		0	negative	non febrile	0	wasted	1	healthy	0	healthy	0	malnourish	1
628	1.99	5.27	0	0	3.9	ekona	2	2	2	36.3	0	10	76	13.1	6.5	8.1	1	1	2	27.4	57.6	1	1	12.4	21.6	1	19.9	279	0	2	EBF	1	1	1	65.5	1	positive	non febrile	1	healthy	0	healthy	0	healthy	0	healthy	0
629	1.79	5.82	0	0	5.62	muea	3	1	2	36.5	0	9	67	9.2	3.18	10.2	0	1	3	27.1	85.5	0	2	32	37.6	0	11.6	206	0	1	NBF	0	3	1	138	1	positive	non febrile	1	healthy	0	healthy	0	healthy	0	healthy	0
630	-0.86	6.55	0	0	3.02	Dibanda	1	3	1	37	0	21	120	5.1	3.79	10.4	0	1	3	27.7	73.2	0	2	27.4	37.5	0	11.6	113	1	1	MF	2	4	1	102	1	positive	non febrile	1	healthy	0	healthy	0	healthy	0	healthy	0
631	0.43	8.55	0	0	3.85	muea	3	1	1	37	0	14	94	6.6	4.65	9.6	1	1	2	23.8	51.2	1	1	20.6	40.3	0	14.5	133	1	0	MF	2	0	0		0	negative	non febrile	0	healthy	0	healthy	0	healthy	0	healthy	0
632	0.91	8.78	0	0	4.37	ekona	2	1	1	36	0	13	88	9.2	4.02	10.4	0	1	3	26.8	66.9	1	1	25.8	38.8	0	12.5	516	0	1	MF	2	80	1	3680	2	positive	non febrile	1	healthy	0	healthy	0	healthy	0	healthy	0
633	1.74	9.12	0	0	6.69	ekona	2	2	2	36	0	15	85	9.9	3.75	9.3	1	1	2	21.6	57.8	1	1	24.8	43	0	14.1	212	0	0	EBF	1	0	0		0	negative	non febrile	0	healthy	0	healthy	0	healthy	0	healthy	0
634	0.43	9.38	0	0	5.3	muea	3	2	1	36.2	0	22	116	5.5	4.02	10.5	0	1	3	28.7	71.6	1	1	26.1	36.5	0	11.1	299	0	1	EBF	1	0	0		0	negative	non febrile	0	healthy	0	healthy	0	healthy	0	healthy	0
635	2.53	10.06	0	0	8.06	Dibanda	1	1	2	36	0	12	89	9.2	1.85	4.8	1	1	1	12.2	66.3	1	1	25.9	39.3	0	15.1	89	1	0	MF	2	0	0		0	negative	non febrile	0	healthy	0	healthy	0	healthy	0	healthy	0
636	-3.12	10.4	0	0	3.57	Dibanda	1	3	2	37	0	18	87	5	3.59	9.5	1	1	2	26.2	73	0	0	26.4	33.2	0	12.4	28	1	0	MF	2	0	0		0	negative	non febrile	0	wasted	1	healthy	0	healthy	0	malnourish	1
637	1.47	10.64	0	0	6.6	muea	3	1	2	36.1	0	13	85	12.3	4.33	9.9	1	1	2	26.1	60.5	1	1	22.8	37.9	0	13.5	151	0	1	MF	2	0	0		0	negative	non febrile	0	healthy	0	healthy	0	healthy	0	healthy	0
638	-6.75	11.15	0	0	-0.52	muea	3	1	2	36.2	0	7	89	8.1	2.92	8.3	1	1	2	22.6	77.7	0	2	28.4	36.7	0	11.8	331	0	0	NBF	0	40	1	1620	2	positive	non febrile	1	wasted	1	healthy	0	healthy	0	malnourish	1
639	2.16	11.55	0	0	7.71	ekona	2	1	1	36.5	0	14	86	5.5	3.4	8.6	1	1	2	23.3	68.6	0	2	25.2	36.9	0	11.4	54	1	0	NBF	0	3	1	82.5	1	positive	non febrile	1	healthy	0	healthy	0	healthy	0	healthy	0
640	-0.49	12.58	0	0	5.58	Dibanda	1	1	1	36.6	0	6	63	7.7	3.44	8.6	1	1	2	23.3	67.9	0	2	25	36.9	0	14	277	0	0	EBF	1	0	0		0	negative	non febrile	0	healthy	0	healthy	0	healthy	0	healthy	0
641	1.92	12.86	0	0	7.47	muea	3	1	1	36	0	18	100	8.1	2.92	8.3	1	1	2	22.6	77.7	0	2	28.4	36.7	0	11.8	331	0	0	NBF	0	4	1	162	1	positive	non febrile	1	healthy	0	healthy	0	healthy	0	healthy	0
642	0.26	13.22	0	0	6.1	muea	3	1	2	36	0	17	105	4.9	4.26	11.2	0	0	0	30.4	71.4	0	0	26.2	36.8	0	10.3	204	0	2	NBF	0	0	0		0	negative	non febrile	0	healthy	0	healthy	0	healthy	0	healthy	0
643	1.06	13.89	0	0	7.71	ekona	2	1	1	37	0	7	57	10.6	7.94	11	0	0	0	34.7	69	0	0	13.8	20.1	1	12.9	738	0	0	MF	2	0	0		0	negative	non febrile	0	healthy	0	healthy	0	healthy	0	healthy	0
644	1.24	14	0	0	7.9	ekona	2	1	2	36.6	0	10	65	12.5	9.9	9.8	1	1	2	30.3	71.1	0	2	26.7	37.6	0	13.4	281	0	1	EBF	1	0	0		0	negative	non febrile	0	healthy	0	healthy	0	healthy	0	healthy	0
645	-0.38	14.22	0	0	5.75	muea	3	1	1	37	0	14	98	7.4	4.75	11	0	0	0	29.7	62.6	1	3	23.1	37	0	14.9	277	0	2	NBF	0	4	1	148	1	positive	non febrile	1	healthy	0	healthy	0	healthy	0	healthy	0
646		15.66	0	0	8.85	Dibanda	1	2	2	36.2	0	28	135	8	3.99	10.9	0	1	3	29.6	74.4	0	2	27.3	36.8	0	12.2	334	0	1	MF	2	0	0		0	negative	non febrile	0	healthy	0	healthy	0	healthy	0	healthy	0
647	-1.71	19.47	0	0	8.06	muea	3	1	2	36.9	0	13	99	6.3	3.83	10.8	0	1	3	27.8	72.8	0	2	28.1	38.8	0	13.2	184	0	1	MF	2	0	0		0	negative	non febrile	0	healthy	0	healthy	0	healthy	0	healthy	0
648		22.09	0	0	10.97	Dibanda	1	1	1	35	0	18	116	4.9	5.27	12.5	0	0	0	34.9	66.3	1	3	23.7	35.8	0	10.9	209	0	3	EBF	1	0	0		0	negative	non febrile	0	healthy	0	healthy	0	healthy	0	healthy	0
649		24.66	0	0	6.66	muea	3	2	2	36	0	20	143	6.1	3.89	10.5	0	1	3	27.1	69.9	1	1	26.9	38.7	0	11.2	209	0	1	MF	2	0	0		0	negative	non febrile	0	healthy	0	healthy	0	healthy	0	healthy	0
